# Supplementary material for: Risk Factors for Infectious Diseases in Urban Environments of Sub-Saharan Africa: A Systematic Review and Critical Appraisal of Evidence
Source: Trop Med Infect Dis. 2019 Sep 29;4(4):123. doi: 10.3390/tropicalmed4040123 (PMC6958454; doi:10.3390/tropicalmed4040123)
Supplement: Supplementary file 1 [file tropicalmed-04-00123-s001.zip]

Archive with 10 entries (7 files):
- Boyce et al_supplementary materials/
- Boyce et al_supplementary materials/.DS_Store
- __MACOSX/
- __MACOSX/Boyce et al_supplementary materials/
- __MACOSX/Boyce et al_supplementary materials/._.DS_Store
- Boyce et al_supplementary materials/Table S1.docx
- __MACOSX/Boyce et al_supplementary materials/._Table S1.docx
- Boyce et al_supplementary materials/TABLE_S2.xlsx
- __MACOSX/Boyce et al_supplementary materials/._TABLE_S2.xlsx
- __MACOSX/._Boyce et al_supplementary materials
