# Supplementary material for: Risk Factors for Infectious Diseases in Urban Environments of Sub-Saharan Africa: A Systematic Review and Critical Appraisal of Evidence
Source: Trop Med Infect Dis. 2019 Sep 29;4(4):123. doi: 10.3390/tropicalmed4040123 (PMC6958454; doi:10.3390/tropicalmed4040123)
Supplement: Supplementary file 1 [file tropicalmed-04-00123-s001.zip › Boyce et al_supplementary materials/TABLE_S2.xlsx]

## Sheet: Summary Report
Systematic Literature Review Template
Date	Databases	Total Records:	Inclusion Criteria	Exclusion Criteria		Reviewed by:	Results:	Date:	Reviewed by:	Results:	Date:
	PubMed	1871
	Web of Science	1739
	Total	3610
	Total (without duplicates)	2579
PRISMA REPORTING
FLOW DIAGRAM	PRISMA REPORTING:	TOTAL RECORDS:
IDENTIFICATION	# of records identified through database searching	3610
	# of additional records identified through other sources	18
	# of records after duplicates removed	2597
SCREENING	# of records screened	2597
	# of records excluded
ELIGIBILITY	# of full‐text articles assessed for eligibility
	# of full‐text articles excluded, with reasons
INCLUDED	# of studies included in qualitative synthesis
	# of studies included in quantitative synthesis (meta‐analysis)
RESOURCES	LINKS:
PRISMA	PRISMA FLOW DIAGRAM (WORD/PDF)	PRISMA Checklist	Citing PRISMA	PRISMA History
Cochrane - Systematic Reviews	Cochrane Handbook of Systematic Reviews of Interventions 5.1.0
IOM - Systematic Reviews	Institute of Medicine. (2011). Finding What Works in Health Care: Standards for Systematic Reviews. Washington, DC: National Academies
Systematic Review Guides	George Washington University	U Edinburgh	Duke University
Systematic ReviewSoftware	Covidence
Study Rating Scales	Rating Evidence in Medical Literature	Oxford Centre for Evidence-based Medicine – Levels of Evidence (March 2009)	The Levels of Evidence and their role in Evidence-Based Medicine	PEDro Scale
	Strength of Recommendation Taxonomy (SORT): A Patient-Centered Approach to Grading Evidence in the Medical Literature	SORT table

## Sheet: All Results
Database	Title	Author(s)	Details
PubMed	Genetic relatedness and risk factor analysis of ampicillin-resistant and high-level gentamicin-resistant enterococci causing bloodstream infections in Tanzanian children.	Aamodt H, Mohn SC, Maselle S, Manji KP, Willems R, Jureen R, Langeland N, Blomberg B.	BMC Infect Dis. 2015 Feb 28;15:107. doi: 10.1186/s12879-015-0845-8.
PubMed	Distribution and breeding sites of Aedes aegypti and Aedes albopictus in 32 urban/peri-urban districts of Mozambique: implication for assessing the risk of arbovirus outbreaks.	Ab√≠lio AP, Abudasse G, Kampango A, Candrinho B, Sitoi S, Luciano J, Tembisse D, Sibindy S, de Almeida APG, Garcia GA, David MR, Maciel-de-Freitas R, Gudo ES.	PLoS Negl Trop Dis. 2018 Sep 12;12(9):e0006692. doi: 10.1371/journal.pntd.0006692. eCollection 2018 Sep.
PubMed	Seroprevalence of hepatitis B and C viruses and risk factors in HIV infected children at the Felgehiwot referral hospital, Ethiopia.	Abera B, Zenebe Y, Mulu W, Kibret M, Kahsu G.	BMC Res Notes. 2014 Nov 25;7:838. doi: 10.1186/1756-0500-7-838.
WoS	Burden and Determinants of Smoking among Prisoners with Respiratory Tract Infection: A Cross-Sectional Study of Nine Major Prison Setups in Northern Ethiopia	Abera, SF; Adane, K	PLOS ONE
PubMed	Cystatin C-Based Evaluation of Kidney Function of HIV-Infected Children in Benin City, Southern Nigeria.	Abiodun MT, Iduoriyekemwen NJ, Abiodun PO.	Int J Nephrol. 2012;2012:861296. doi: 10.1155/2012/861296. Epub 2012 Nov 19.
PubMed	Are there differences in disease progression and mortality among male and female HIV patients on antiretroviral therapy? A meta-analysis of observational cohorts.	Abioye AI, Soipe AI, Salako AA, Odesanya MO, Okuneye TA, Abioye AI, Ismail KA, Omotayo MO.	AIDS Care. 2015;27(12):1468-86. doi: 10.1080/09540121.2015.1114994.
WoS	A rapid appraisal of the status of mental health support in post-rape care services in the Western Cape	Abrahams, N; Gevers, A	SOUTH AFRICAN JOURNAL OF PSYCHIATRY
PubMed | WoS	No HIV stage is dominant in driving the HIV epidemic in sub-Saharan Africa.	Abu-Raddad LJ, Longini IM Jr.	AIDS. 2008 May 31;22(9):1055-61. doi: 10.1097/QAD.0b013e3282f8af84.
PubMed | WoS	Genital herpes has played a more important role than any other sexually transmitted infection in driving HIV prevalence in Africa.	Abu-Raddad LJ, Magaret AS, Celum C, Wald A, Longini IM Jr, Self SG, Corey L.	PLoS One. 2008 May 21;3(5):e2230. doi: 10.1371/journal.pone.0002230.
WoS	Association Between Education and Domestic Violence Among Women Being Offered an HIV Test in Urban and Rural Areas in Kenya	Abuya, BA; Onsomu, EO; Moore, D; Piper, CN	JOURNAL OF INTERPERSONAL VIOLENCE
PubMed	The Global Meningococcal Initiative meeting on prevention of meningococcal disease worldwide: Epidemiology, surveillance, hypervirulent strains, antibiotic resistance and high-risk populations.	Acevedo R, Bai X, Borrow R, Caugant DA, Carlos J, Ceyhan M, Christensen H, Climent Y, De Wals P, Dinleyici EC, Echaniz-Aviles G, Hakawi A, Kamiya H, Karachaliou A, Lucidarme J, Meiring S, Mironov K, S√°fadi MAP, Shao Z, Smith V, Steffen R, Stenmark B, et al.	Expert Rev Vaccines. 2019 Jan;18(1):15-30. doi: 10.1080/14760584.2019.1557520. Epub 2018 Dec 27. Review.
PubMed | WoS	HIV status and age at first marriage among women in Cameroon.	Adair T.	J Biosoc Sci. 2008 Sep;40(5):743-60. Epub 2007 Nov 8.
PubMed	Unmet need for contraception among HIV-positive women in Lesotho and implications for mother-to-child transmission.	Adair T.	J Biosoc Sci. 2009 Mar;41(2):269-78. doi: 10.1017/S0021932008003076. Epub 2008 Oct 13.
PubMed	Gender Differentials and Disease-Specific Cause of Infant Mortality: A Case Study in an Urban Hospital in Accra, Ghana.	Adam A.	Afr J Reprod Health. 2016 Jun;20(2):104-110.
WoS	Estimating Levels of HIV Testing, HIV Prevention Coverage, HIV Knowledge, and Condom Use Among Men Who Have Sex With Men (MSM) in Low-Income and Middle-Income Countries	Adam, PCG; de Wit, JBE; Toskin, I; Mathers, BM; Nashkhoev, M; Zablotska, I; Lyerla, R; Rugg, D	JAIDS-JOURNAL OF ACQUIRED IMMUNE DEFICIENCY SYNDROMES
PubMed | WoS	I will take ARVs once my body deteriorates": an analysis of Swazi men's perceptions and acceptability of Test and Start.	Adams AK, Zamberia AM.	Afr J AIDS Res. 2017 Dec;16(4):295-303. doi: 10.2989/16085906.2017.1362015.
PubMed | WoS	The impact of rural residence and HIV infection on poor tuberculosis treatment outcomes in a large urban hospital: a retrospective cohort analysis.	Adamu AL, Aliyu MH, Galadanci NA, Musa BM, Lawan UM, Bashir U, Abubakar I.	Int J Equity Health. 2018 Jan 8;17(1):4. doi: 10.1186/s12939-017-0714-8.
PubMed | WoS	Prevalence and risk factors for anemia severity and type in Malawian men and women: urban and rural differences.	Adamu AL, Crampin A, Kayuni N, Amberbir A, Koole O, Phiri A, Nyirenda M, Fine P.	Popul Health Metr. 2017 Mar 29;15(1):12. doi: 10.1186/s12963-017-0128-2.
PubMed | WoS	High mortality among tuberculosis patients on treatment in Nigeria: a retrospective cohort study.	Adamu AL, Gadanya MA, Abubakar IS, Jibo AM, Bello MM, Gajida AU, Babashani MM, Abubakar I.	BMC Infect Dis. 2017 Feb 23;17(1):170. doi: 10.1186/s12879-017-2249-4.
PubMed | WoS	Knowledge, attitude and practice towards voluntary counseling and testing among university students in North West Ethiopia: a cross sectional study.	Addis Z, Yalew A, Shiferaw Y, Alemu A, Birhan W, Mathewose B, Tachebele B.	BMC Public Health. 2013 Aug 2;13:714. doi: 10.1186/1471-2458-13-714.
PubMed	Social factors, social support and condom use behavior among young urban slum inhabitants in southwest Nigeria.	Adedimeji AA, Heard NJ, Odutolu O, Omololu FO.	East Afr J Public Health. 2008 Dec;5(3):215-22.
PubMed | WoS	HIV risk perception and constraints to protective behaviour among young slum dwellers in Ibadan, Nigeria.	Adedimeji AA, Omololu FO, Odutolu O.	J Health Popul Nutr. 2007 Jun;25(2):146-57.
WoS	Improving outcomes in cancer diagnosis, prevention and control: barriers, facilitators and the need for health literacy in Ibadan Nigeria	Adedimeji, AA; Lounsbury, D; Popoola, O; Asuzu, C; Lawal, A; Oladoyin, V; Crifase, C; Agalliu, I; Shankar, V; Adebiyi, A	PSYCHO-ONCOLOGY
PubMed | WoS	A photo voice perspective on factors contributing to the resilience of HIV positive Yoruba adolescent girls in Nigeria.	Adegoke CO, Steyn MG.	J Adolesc. 2017 Apr;56:1-10. doi: 10.1016/j.adolescence.2017.01.003. Epub 2017 Jan 19.
PubMed	Mosquito larval habitats and public health implications in Abeokuta, Ogun State, Nigeria.	Adeleke MA, Mafiana CF, Idowu AB, Adekunle MF, Sam-Wobo SO.	Tanzan J Health Res. 2008 Apr;10(2):103-7.
WoS	Landsat satellite derived environmental metric for mapping mosquitoes breeding habitats in the Nkomazi municipality, Mpumalanga Province, South Africa	Adeola, AM; Olwoch, JM; Botai, JO; Rautenbach, CJD; Kalumba, AM; Tsela, PL; Adisa, OM; Nsubuga, FWN	SOUTH AFRICAN GEOGRAPHICAL JOURNAL
PubMed	Sexual behaviour, perception of HIV/AIDS and condom use among commercial motorcylists in Benin City.	Adeoye S.	Niger Postgrad Med J. 2005 Dec;12(4):262-5.
WoS	Targeting women with free cervical cancer screening: challenges and lessons learnt from Osun state, southwest Nigeria	Adepoju, EG; Ilori, T; Olowookere, SA; Idowu, A	PAN AFRICAN MEDICAL JOURNAL
PubMed	Predictors of voluntary HIV counselling and testing services utilization among people with disabilities in Addis Ababa, Ethiopia.	Aderemi TJ, Mac-Seing M, Woreta SA, Mati KA.	AIDS Care. 2014;26(12):1461-6. doi: 10.1080/09540121.2014.923811. Epub 2014 Jun 5.
PubMed | WoS	Lipid profile in HIV/AIDS patients in Nigeria.	Adewole OO, Eze S, Betiku Y, Anteyi E, Wada I, Ajuwon Z, Erhabor G.	Afr Health Sci. 2010 Jun;10(2):144-9.
PubMed	Profile and mortality outcome of patients admitted with cryptococcal meningitis to an urban district hospital in KwaZulu-Natal, South Africa.	Adeyemi B, Ross A.	J Int AIDS Soc. 2014 Nov 2;17(4 Suppl 3):19623. doi: 10.7448/IAS.17.4.19623. eCollection 2014.
WoS	Profile and acute mortality outcome of patients admitted with cryptococcal meningitis to an urban district hospital in KwaZulu-Natal, South Africa	Adeyemi, BO; Ross, A	SOUTH AFRICAN FAMILY PRACTICE
PubMed	Factors Associated with Testing and Prompt Use of Recommended Antimalarials following Malaria Diagnosis: A Secondary Analysis of 2011-12 Tanzania HIV and Malaria Indicator Survey Data.	Adinan J, Damian DJ, Msuya SE.	PLoS One. 2015 Jul 17;10(7):e0132964. doi: 10.1371/journal.pone.0132964. eCollection 2015.
PubMed	Chronic kidney disease burden among African migrants in three European countries and in urban and rural Ghana: the RODAM cross-sectional study.	Adjei DN, Stronks K, Adu D, Beune E, Meeks K, Smeeth L, Addo J, Owuso-Dabo E, Klipstein-Grobusch K, Mockenhaupt FP, Schulze MB, Danquah I, Spranger J, Bahendeka S, de-Graft Aikins A, Agyemang C.	Nephrol Dial Transplant. 2018 Oct 1;33(10):1812-1822. doi: 10.1093/ndt/gfx347.
PubMed	Cross-sectional study of association between socioeconomic indicators and chronic kidney disease in rural-urban Ghana: the RODAM study.	Adjei DN, Stronks K, Adu D, Beune E, Meeks K, Smeeth L, Addo J, Owusu-Dabo E, Klipstein-Grobusch K, Mockenhaupt FP, Danquah I, Spranger J, Bahendeka S, De-Graft Aikins A, Agyemang C.	BMJ Open. 2019 May 24;9(5):e022610. doi: 10.1136/bmjopen-2018-022610.
PubMed | WoS	Children under Five from Houses of Unclean Fuel Sources and Poorly Ventilated Houses Have Higher Odds of Suffering from Acute Respiratory Infection in Wolaita-Sodo, Southern Ethiopia: A Case-Control Study.	Admasie A, Kumie A, Worku A.	J Environ Public Health. 2018 Mar 18;2018:9320603. doi: 10.1155/2018/9320603. eCollection 2018.
PubMed | WoS	Determinants of prescribed drug use among pregnant women in Bahir Dar city administration, Northwest Ethiopia: a cross sectional study.	Admasie C, Wasie B, Abeje G.	BMC Pregnancy Childbirth. 2014 Sep 18;14:325. doi: 10.1186/1471-2393-14-325.
PubMed | WoS	Hepatitis B virus infections in apparently healthy urban Nigerians: data from pre-vaccination tests.	Adoga MP, Gyar SD, Pechulano S, Bashayi OD, Emiasegen SE, Zungwe T, Iperepolu OH, Agupugo C, Agwale SM.	J Infect Dev Ctries. 2010 Jun 30;4(6):397-400.
PubMed	Prevalence and correlates of overweight and obesity among school children in an urban district in Ghana.	Adom T, De Villiers A, Puoane T, Kengne AP.	BMC Obes. 2019 Apr 1;6:14. doi: 10.1186/s40608-019-0234-8. eCollection 2019.
WoS	Management of stroke in sub-Saharan Africa: Current issues	Adoukonou, TA; Vallat, JM; Joubert, J; Macian, F; Kabore, R; Magy, L; Houinato, D; Preux, PM	REVUE NEUROLOGIQUE
PubMed	Morbidity and mortality patterns among neurological patients in the intensive care unit of a tertiary health facility.	Adudu OP, Ogunrin OA, Adudu OG.	Ann Afr Med. 2007 Dec;6(4):174-9.
PubMed	Investigation of mother-to-child transmission of HIV in pregnancy and among HIV-exposed infants accessing care at a PMTCT clinic in southwest Nigeria.	Afolabi AY, Bakarey AS, Kolawole OE, Kola OJ.	J Immunoassay Immunochem. 2018;39(4):403-415. doi: 10.1080/15321819.2018.1494607. Epub 2018 Jul 12.
WoS	Talking about the "Epidemic of the Millennium": Religion, informal communication, and HIV/AIDS in sub-Saharan Africa	Agadjanian, V; Menjivar, C	SOCIAL PROBLEMS
PubMed	Assessment of risk of dengue and yellow fever virus transmission in three major Kenyan cities based on Stegomyia indices.	Agha SB, Tchouassi DP, Bastos ADS, Sang R.	PLoS Negl Trop Dis. 2017 Aug 17;11(8):e0005858. doi: 10.1371/journal.pntd.0005858. eCollection 2017 Aug.
PubMed	Dengue and yellow fever virus vectors: seasonal abundance, diversity and resting preferences in three Kenyan cities.	Agha SB, Tchouassi DP, Bastos ADS, Sang R.	Parasit Vectors. 2017 Dec 29;10(1):628. doi: 10.1186/s13071-017-2598-2.
WoS	The availability of socially marketed condoms in urban Tanzania, 1997-99	Agha, S; Meekers, D	JOURNAL OF BIOSOCIAL SCIENCE
WoS	Trends and Predictors of Prelacteal Feeding Practices in Nigeria (2003-2013)	Agho, KE; Ogeleka, P; Ogbo, FA; Ezeh, OK; Eastwood, J; Page, A	NUTRIENTS
WoS	Extensive survey on the prevalence and genetic diversity of SIVs in primate bushmeat provides insights into risks for potential new cross-species transmissions	Aghokeng, AF; Ayouba, A; Mpoudi-Ngole, E; Loul, S; Liegeois, F; Delaporte, E; Peeters, M	INFECTION GENETICS AND EVOLUTION
PubMed	[Community organizations and fighting STDs, HIV and AIDS in Montreal: lessons for sub-Saharan Africa].	Agonnoude MT, Mesenge C.	Sante. 2010 Apr-Jun;20(2):116-24. doi: 10.1684/san.2010.0185. Epub 2010 Aug 5. French.
WoS	Epidemiology of hepatitis C virus in Ghana: a systematic review and meta-analysis	Agyeman, AA; Ofori-Asenso, R; Mprah, A; Ashiagbor, G	BMC INFECTIOUS DISEASES
PubMed | WoS	Acceptability of pre-exposure prophylaxis (PrEP) among men who have sex with men (MSM) in Benin: a qualitative study.	Ahouada C, Diabat√© S, Gning NN, Hessou S, Batona G, Gu√©dou FA, B√©hanzin L, Zannou MD, Alary M.	AIDS Care. 2019 May 25:1-7. doi: 10.1080/09540121.2019.1622643. [Epub ahead of print]
PubMed	[HIV and sexually transmitted disease among female sex workers in Benin].	Ahoyo AB, Alary M, Ndour M, Labb√© AC, Ahoussinou C.	Med Trop (Mars). 2009 Oct;69(5):457-62. French.
PubMed	Health care workers' knowledge on HIV and AIDS: universal precautions and attitude towards PLWHA in Benin-City, Nigeria.	Aisien AO, Shobowale MO.	Niger J Clin Pract. 2005 Dec;8(2):74-82.
PubMed	Adhesive capabilities of Staphylococcus aureus and Pseudomonas aeruginosa isolated from tears of HIV/AIDS patients to soft contact lenses.	Ajayi BO, Kio FE, Otajevwo FD.	Glob J Health Sci. 2012 Jan 1;4(1):140-8. doi: 10.5539/gjhs.v4n1p140.
WoS	Awareness and use of pre-exposure and postexposure prophylaxes among Nigerian university students Findings from a cross-sectional survey	Ajayi, AI; Ismail, KO; Adeniyi, OV; Akpan, W	MEDICINE
PubMed | WoS	HIV Exposure and Formula Feeding Predict Under-2 Mortality in HIV-Uninfected Children, Botswana.	Ajibola G, Leidner J, Mayondi GK, van Widenfelt E, Madidimalo T, Petlo C, Moyo S, Mmalane M, Williams PL, Cassidy AR, Shapiro R, Kammerer B, Lockman S.	J Pediatr. 2018 Dec;203:68-75.e2. doi: 10.1016/j.jpeds.2018.08.009. Epub 2018 Oct 11.
PubMed	Obesity and obstructive sleep apnea risk among Nigerians.	Akanbi MO, Agaba PA, Ozoh OB, Ocheke AN, Gimba ZM, Ukoli CO, Agaba EI.	J Med Trop. 2017 Jul-Dec;19(2):110-115. doi: 10.4103/jomt.jomt_17_17. Epub 2017 Nov 15.
PubMed | WoS	Some factors associated with condom use among bar maids in Tanzania.	Akarro RR.	J Biosoc Sci. 2009 Jan;41(1):125-37. doi: 10.1017/S0021932008002897. Epub 2008 Apr 28.
PubMed	Unusual Enterocytozoon bieneusi genotypes and Cryptosporidium hominis subtypes in HIV-infected patients on highly active antiretroviral therapy.	Akinbo FO, Okaka CE, Omoregie R, Adamu H, Xiao L.	Am J Trop Med Hyg. 2013 Jul;89(1):157-61. doi: 10.4269/ajtmh.12-0635. Epub 2013 Apr 29.
PubMed	Molecular epidemiologic characterization of Enterocytozoon bieneusi in HIV-infected persons in Benin City, Nigeria.	Akinbo FO, Okaka CE, Omoregie R, Dearen T, Leon ET, Xiao L.	Am J Trop Med Hyg. 2012 Mar;86(3):441-5. doi: 10.4269/ajtmh.2012.11-0548.
PubMed | WoS	Plasmodium falciparum and intestinal parasitic co-infections in HIV-infected patients in Benin City, Edo State, Nigeria.	Akinbo FO, Okaka CE, Omoregie R.	J Infect Dev Ctries. 2012 May 14;6(5):430-5.
PubMed	Prevalence of intestinal parasites in relation to CD4 counts and anaemia among HIV-infected patients in Benin City, Edo State, Nigeria.	Akinbo FO, Okaka CE, Omoregie R.	Tanzan J Health Res. 2011 Jan;13(1):8-13.
PubMed | WoS	Prevalence of intestinal parasitic infections among HIV patients in Benin City, Nigeria.	Akinbo FO, Okaka CE, Omoregie R.	Libyan J Med. 2010 Oct 29;5. doi: 10.3402/ljm.v5i0.5506.
PubMed	Stroke, cerebrovascular diseases and vascular cognitive impairment in Africa.	Akinyemi RO, Owolabi MO, Ihara M, Damasceno A, Ogunniyi A, Dotchin C, Paddick SM, Ogeng'o J, Walker R, Kalaria RN.	Brain Res Bull. 2019 Feb;145:97-108. doi: 10.1016/j.brainresbull.2018.05.018. Epub 2018 May 25. Review.
PubMed	Lipid profile of healthy adult Nigerians in Port Harcourt, Nigeria.	Akpa MR, Agomouh DI, Alasia DD.	Niger J Med. 2006 Apr-Jun;15(2):137-40.
PubMed | WoS	Environmental Transmission of Typhoid Fever in an Urban Slum.	Akullian A, Ng'eno E, Matheson AI, Cosmas L, Macharia D, Fields B, Bigogo G, Mugoh M, John-Stewart G, Walson JL, Wakefield J, Montgomery JM.	PLoS Negl Trop Dis. 2015 Dec 3;9(12):e0004212. doi: 10.1371/journal.pntd.0004212. eCollection 2015 Dec. Erratum in: PLoS Negl Trop Dis. 2016 Jan;10(1):e0004353.
WoS	A Comparative Study on the Prevalence and Risk Factors of Tuberculosis Among the Prisoners in Khuzestan, South-West Iran	Alavi, SM; Bakhtiarinia, P; Eghtesad, M; Albaji, A; Salmanzadeh, S	JUNDISHAPUR JOURNAL OF MICROBIOLOGY
PubMed | WoS	Examining targets for HIV prevention: intravaginal practices in Urban Lusaka, Zambia.	Alcaide ML, Chisembele M, Mumbi M, Malupande E, Jones D.	AIDS Patient Care STDS. 2014 Mar;28(3):121-7. doi: 10.1089/apc.2013.0309. Epub 2014 Feb 25.
PubMed	Chlamydia and Gonorrhea Infections in HIV-positive Women in Urban Lusaka, Zambia.	Alcaide ML, Jones DL, Chitalu N, Weiss S.	J Glob Infect Dis. 2012 Jul;4(3):141-4. doi: 10.4103/0974-777X.100566.
PubMed	Emergence of phylogenetically diverse and fluoroquinolone resistant Salmonella Enteritidis as a cause of invasive nontyphoidal Salmonella disease in Ghana.	Aldrich C, Hartman H, Feasey N, Chattaway MA, Dekker D, Al-Emran HM, Larkin L, McCormick J, Sarpong N, Le Hello S, Adu-Sarkodie Y, Panzner U, Park SE, Im J, Marks F, May J, Dallman TJ, Eibach D.	PLoS Negl Trop Dis. 2019 Jun 20;13(6):e0007485. doi: 10.1371/journal.pntd.0007485. eCollection 2019 Jun.
PubMed	Prevalence and risk factors of Hepatitis C among individuals presenting to HIV testing centers, Hawassa city, Southern Ethiopia.	Alemayehu A, Tassachew Y, Sisay Z, Shimelis T.	BMC Res Notes. 2011 Jun 15;4:193. doi: 10.1186/1756-0500-4-193.
PubMed | WoS	Urban malaria and associated risk factors in Jimma town, south-west Ethiopia.	Alemu A, Tsegaye W, Golassa L, Abebe G.	Malar J. 2011 Jun 24;10:173. doi: 10.1186/1475-2875-10-173.
PubMed	Mother's knowledge on prevention of mother-to-child transmission of HIV, Ethiopia: A cross sectional study.	Alemu YM, Habtewold TD, Alemu SM.	PLoS One. 2018 Sep 11;13(9):e0203043. doi: 10.1371/journal.pone.0203043. eCollection 2018.
PubMed | WoS	Retention on antiretroviral therapy during Universal Test and Treat implementation in Zomba district, Malawi: a retrospective cohort study.	Alhaj M, Amberbir A, Singogo E, Banda V, van Lettow M, Matengeni A, Kawalazira G, Theu J, Jagriti MR, Chan AK, van Oosterhout JJ.	J Int AIDS Soc. 2019 Feb;22(2):e25239. doi: 10.1002/jia2.25239.
WoS	Stillbirths and associated factors in a peri-urban District in Ghana	Alhassan, A; Ayikai, LA; Alidu, H; Yakong, VN	JOURNAL OF MEDICAL AND BIOMEDICAL SCIENCE
PubMed	Prevalence of Pulmonary Tuberculosis among Prison Inmates in Ethiopia, a Cross-Sectional Study.	Ali S, Haileamlak A, Wieser A, Pritsch M, Heinrich N, Loscher T, Hoelscher M, Rachow A.	PLoS One. 2015 Dec 7;10(12):e0144040. doi: 10.1371/journal.pone.0144040. eCollection 2015.
PubMed	Caretakers acceptability in the provision of information on sexuality to adolescents using information motivation behavioral skills (IMB) model in urban district Zanzibar.	Ali SS, Manongi RR.	East Afr J Public Health. 2010 Sep;7(3):250-7.
PubMed | WoS	Estimating the burden of rubella virus infection and congenital rubella syndrome through a rubella immunity assessment among pregnant women in the Democratic Republic of the Congo: Potential impact on vaccination policy.	Alleman MM, Wannemuehler KA, Hao L, Perelygina L, Icenogle JP, Vynnycky E, Fwamba F, Edidi S, Mulumba A, Sidibe K, Reef SE.	Vaccine. 2016 Dec 12;34(51):6502-6511. doi: 10.1016/j.vaccine.2016.10.059. Epub 2016 Nov 17.
PubMed | WoS	Pregnancy, hormonal contraceptive use, and HIV-related death in Rwanda.	Allen S, Stephenson R, Weiss H, Karita E, Priddy F, Fuller L, Declercq A.	J Womens Health (Larchmt). 2007 Sep;16(7):1017-27.
PubMed | WoS	Quantitative assessment of the role of male circumcision in HIV epidemiology at the population level.	Alsallaq RA, Cash B, Weiss HA, Longini IM Jr, Omer SB, Wawer MJ, Gray RH, Abu-Raddad LJ.	Epidemics. 2009 Sep;1(3):139-52. doi: 10.1016/j.epidem.2009.08.001. Epub 2009 Aug 20.
PubMed	A population-based, multifaceted strategy to implement antenatal corticosteroid treatment versus standard care for the reduction of neonatal mortality due to preterm birth in low-income and middle-income countries: the ACT cluster-randomised trial.	Althabe F, Beliz√°n JM, McClure EM, Hemingway-Foday J, Berrueta M, Mazzoni A, Ciganda A, Goudar SS, Kodkany BS, Mahantshetti NS, Dhaded SM, Katageri GM, Metgud MC, Joshi AM, Bellad MB, Honnungar NV, Derman RJ, Saleem S, Pasha O, Ali S, Hasnain F, Goldenberg RL, et al.	Lancet. 2015 Feb 14;385(9968):629-639. doi: 10.1016/S0140-6736(14)61651-2. Epub 2014 Oct 15.
WoS	Skin cancer risk factor reduction in Africa: Assessment of use of antiretroviral therapy services by human immunodeficiency virus positive albinos	Aluko-Olokun, B; Olaitan, AA	HIV & AIDS REVIEW
PubMed | WoS	Smear positive pulmonary tuberculosis among diabetic patients at the Dessie referral hospital, Northeast Ethiopia.	Amare H, Gelaw A, Anagaw B, Gelaw B.	Infect Dis Poverty. 2013 Mar 27;2(1):6. doi: 10.1186/2049-9957-2-6.
PubMed | WoS	Effect of cardio-metabolic risk factors on all-cause mortality among HIV patients on antiretroviral therapy in Malawi: A prospective cohort study.	Amberbir A, Banda V, Singano V, Matengeni A, Pfaff C, Ismail Z, Allain TJ, Chan AK, Sodhi SK, van Oosterhout JJ.	PLoS One. 2019 Jan 17;14(1):e0210629. doi: 10.1371/journal.pone.0210629. eCollection 2019.
PubMed | WoS	Dyslipidemia among rural and urban HIV patients in south-east Malawi.	Amberbir A, Singano V, Matengeni A, Ismail Z, Kawalazira G, Chan AK, Sodhi SD, van Oosterhout JJ.	PLoS One. 2018 May 21;13(5):e0197728. doi: 10.1371/journal.pone.0197728. eCollection 2018.
PubMed | WoS	Malaria infection, poor nutrition and indoor air pollution mediate socioeconomic differences in adverse pregnancy outcomes in Cape Coast, Ghana.	Amegah AK, Damptey OK, Sarpong GA, Duah E, Vervoorn DJ, Jaakkola JJ.	PLoS One. 2013 Jul 22;8(7):e69181. doi: 10.1371/journal.pone.0069181. Print 2013. Erratum in: PLoS One. 2013;8(12). doi:10.1371/annotation/5e96cde8-0fc2-4bba-a8a9-e2157baab074.
WoS	TIMING OF SEXUAL DEBUT AMONG UNMARRIED YOUTHS AGED 15-24 YEARS IN SUB-SAHARAN AFRICA	Amo-Adjei, J; Tuoyire, DA	JOURNAL OF BIOSOCIAL SCIENCE
WoS	Urban-rural differences in the gene expression profiles of Ghanaian children	Amoah, AS; Obeng, BB; May, L; Kruize, YC; Larbi, IA; Kabesch, M; Wilson, MD; Hartgers, FC; Boakye, DA; Yazdanbakhsh, M	GENES AND IMMUNITY
PubMed	Infection control and practice of standard precautions among healthcare workers in northern Nigeria.	Amoran O, Onwube O.	J Glob Infect Dis. 2013 Oct;5(4):156-63. doi: 10.4103/0974-777X.122010.
PubMed | WoS	Conundrum of Sexual Decision Making in Marital Relationships: Safer-Sex Knowledge, Behavior, and Attitudes of Married Women in Zambia.	Amoyaw JA, Kuuire VZ, Boateng GO, Asare-Bediako Y, Ung M.	J Sex Res. 2015;52(8):868-77. doi: 10.1080/00224499.2014.996280. Epub 2015 Jul 1.
WoS	Residential Spaces and Timing of First Sexual Intercourse Among Never-Married Youths in Nigeria	Amoyaw, JA; Luginaah, I	ARCHIVES OF SEXUAL BEHAVIOR
PubMed | WoS	Characterizing local-scale heterogeneity of malaria risk: a case study in Bunkpurugu-Yunyoo district in northern Ghana.	Amratia P, Psychas P, Abuaku B, Ahorlu C, Millar J, Oppong S, Koram K, Valle D.	Malar J. 2019 Mar 15;18(1):81. doi: 10.1186/s12936-019-2703-4.
PubMed | WoS	Exploring the spatial relationship between primary road distance to antenatal clinics and HIV prevalence in pregnant females of Lilongwe, Malawi.	Amuquandoh A, Escamilla V, Mofolo I, Rosenberg NE.	Int J STD AIDS. 2019 Jun;30(7):639-646. doi: 10.1177/0956462419830232. Epub 2019 Mar 19.
PubMed	Socio-economic status and HIV/AIDS stigma in Tanzania.	Amuri M, Mitchell S, Cockcroft A, Andersson N.	AIDS Care. 2011 Mar;23(3):378-82. doi: 10.1080/09540121.2010.507739.
WoS	Reclamation of mosquito breeding sites using Landsat-8 remote sensing data: A case study of Birnin Kebbi, Nigeria	Amusuk, DJ; Hashim, M; Pour, AB	8TH IGRSM INTERNATIONAL CONFERENCE AND EXHIBITION ON GEOSPATIAL & REMOTE SENSING (IGRSM 2016)
PubMed | WoS	Putting on a brave face: the experiences of women living with HIV and AIDS in informal settlements of Nairobi, Kenya.	Amuyunzu-Nyamongo M, Okeng'o L, Wagura A, Mwenzwa E.	AIDS Care. 2007;19 Suppl 1:S25-34.
PubMed	Risk factors for domestic physical violence: national cross-sectional household surveys in eight southern African countries.	Andersson N, Ho-Foster A, Mitchell S, Scheepers E, Goldstein S.	BMC Womens Health. 2007 Jul 16;7:11.
WoS	HIV prevention in favour of the choice-disabled in southern Africa: study protocol for a randomised controlled trial	Andersson, N; Cockcroft, A; Thabane, L; Marokoane, N; Laetsang, D; Masisi, M	TRIALS
PubMed	Illness among US resident student travellers after return to the USA: a GeoSentinel analysis, 2007-17.	Angelo KM, Haulman NJ, Terry AC, Leung DT, Chen LH, Barnett ED, Hagmann SHF, Hynes NA, Connor BA, Anderson S, McCarthy A, Shaw M, Van Genderen PJJ, Hamer DH.	J Travel Med. 2018 Jan 1;25(1). doi: 10.1093/jtm/tay074.
PubMed | WoS	Migration and HIV infection in Malawi.	Anglewicz P, VanLandingham M, Manda-Taylor L, Kohler HP.	AIDS. 2016 Aug 24;30(13):2099-105. doi: 10.1097/QAD.0000000000001150.
WoS	Cohort profile: internal migration in sub-Saharan Africa-The Migration and Health in Malawi (MHM) study	Anglewicz, P; VanLandingham, M; Manda-Taylor, L; Kohler, HP	BMJ OPEN
WoS	Rural-to-Urban Migration and Sexual Debut in Thailand	Anglewicz, P; VanLandingham, M; Phuengsamran, D	DEMOGRAPHY
PubMed | WoS	Tuberculosis, before and after Antiretroviral Therapy among HIV-Infected Children in Nigeria: What Are the Risk Factors?	Anigilaje, EA; Aderibigbe, SA; Adeoti, AO; Nweke, NO	PLOS ONE
PubMed | WoS	Determinants of insecticide-treated net ownership and utilization among pregnant women in Nigeria.	Ankomah A, Adebayo SB, Arogundade ED, Anyanti J, Nwokolo E, Ladipo O, Meremikwu MM.	BMC Public Health. 2012 Feb 6;12:105. doi: 10.1186/1471-2458-12-105.
PubMed	[Seroprevalence of hepatitis¬†B and C viruses, HIV-1/2 and syphilis among blood donors in the Yaound√© Central Hospital in the centre region of Cameroon].	Ankouane F, Noah Noah D, Atangana MM, Kamgaing Simo R, Guekam PR, Biwol√© Sida M.	Transfus Clin Biol. 2016 May;23(2):72-7. doi: 10.1016/j.tracli.2015.11.008. Epub 2016 Jan 11. French.
PubMed | WoS	Factors associated with risk of HIV-infection among pregnant women in Cameroon: Evidence from the 2016 national sentinel surveillance survey of HIV and syphilis.	Anoubissi JD, Gabriel EL, Kengne Nde C, Fokam J, Tseuko DG, Messeh A, Moussa Y, Nkenfou CN, Bonono L, Billong SC, Nfetam JE.	PLoS One. 2019 Apr 12;14(4):e0208963. doi: 10.1371/journal.pone.0208963. eCollection 2019.
PubMed	The impact of providing rapid diagnostic malaria tests on fever management in the private retail sector in Ghana: a cluster randomized trial.	Ansah EK, Narh-Bana S, Affran-Bonful H, Bart-Plange C, Cundill B, Gyapong M, Whitty CJ.	BMJ. 2015 Mar 4;350:h1019. doi: 10.1136/bmj.h1019.
WoS	Voluntary Medical Male Circumcision to Prevent HIV in Tanah Papua, Indonesia: Field Trial to Assess Acceptability and Feasibility	Ansari, MR; Lazuardi, E; Wignall, FS; Karma, C; Sumule, SA; Tarmizi, SN; Magnani, R	CURRENT HIV RESEARCH
PubMed | WoS	Lactobacillus vaginal microbiota of women attending a reproductive health care service in Benin city, Nigeria.	Anukam KC, Osazuwa EO, Ahonkhai I, Reid G.	Sex Transm Dis. 2006 Jan;33(1):59-62.
PubMed	Determinants of symptomatic vulvovaginal candidiasis among human immunodeficiency virus type 1 infected women in rural KwaZulu-Natal, South Africa.	Apalata T, Carr WH, Sturm WA, Longo-Mbenza B, Moodley P.	Infect Dis Obstet Gynecol. 2014;2014:387070. doi: 10.1155/2014/387070. Epub 2014 Apr 9.
PubMed | WoS	The effect of Insecticide Treated Nets (ITNs) on Plasmodium falciparum infection in rural and semi-urban communities in the south west region of Cameroon.	Apinjoh TO, Anchang-Kimbi JK, Mugri RN, Tangoh DA, Nyingchu RV, Chi HF, Tata RB, Njumkeng C, Njua-Yafi C, Achidi EA.	PLoS One. 2015 Feb 25;10(2):e0116300. doi: 10.1371/journal.pone.0116300. eCollection 2015.
PubMed	Capture-Recapture Among Men Who Have Sex With Men and Among Female Sex Workers in 11 Towns in Uganda.	Apodaca K, Doshi RH, Ogwal M, Kiyingi H, Aluzimbi G, Musinguzi G, Lutalo I, Akello E, Hladik W.	JMIR Public Health Surveill. 2019 Apr 3;5(2):e12316. doi: 10.2196/12316.
PubMed	Implementation and Operational Research: Early Tracing of Children Lost to Follow-Up From Antiretroviral Treatment: True Outcomes and Future Risks.	Ardura-Garcia C, Feldacker C, Tweya H, Chaweza T, Kalulu M, Phiri S, Wang D, Weigel R.	J Acquir Immune Defic Syndr. 2015 Dec 15;70(5):e160-7. doi: 10.1097/QAI.0000000000000772.
WoS	Early Tracing of Children Lost to Follow-Up From Antiretroviral Treatment: True Outcomes and Future Risks	Ardura-Garcia, C; Feldacker, C; Tweya, H; Chaweza, T; Kalulu, M; Phiri, S; Wang, DL; Weigel, R	JAIDS-JOURNAL OF ACQUIRED IMMUNE DEFICIENCY SYNDROMES
PubMed | WoS	Clinical screening for HIV in a health centre setting in urban Kenya: an entry point for voluntary counselling, HIV testing and early diagnosis of HIV infection?	Arendt V, Mossong J, Zachariah R, Inwani C, Farah B, Robert I, Waelbrouck A, Fonck K.	Trop Doct. 2007 Jan;37(1):45-7.
PubMed | WoS	Pregnancy incidence and associated factors among HIV-infected female adolescents in HIV care in urban Cote d'Ivoire, 2009-2013	Arikawa, S; Eboua, T; Kouakou, K; N'Gbeche, MS; Amorissani-Folquet, M; Moh, C; Amoussou-Bouah, UB; Coffie, PA; Becquet, R; Leroy, V	GLOBAL HEALTH ACTION
WoS	Association Between Recent Overnight Travel and Risk of Malaria: A Prospective Cohort Study at 3 Sites in Uganda	Arinaitwe, E; Dorsey, G; Nankabirwa, JI; Kigozi, SP; Katureebe, A; Kakande, E; Rek, J; Rosenthal, PJ; Drakeley, C; Kamya, MR; Staedke, SG	CLINICAL INFECTIOUS DISEASES
PubMed | WoS	Drop-out from the tuberculosis contact investigation cascade in a routine public health setting in urban Uganda: A prospective, multi-center study.	Armstrong-Hough M, Turimumahoro P, Meyer AJ, Ochom E, Babirye D, Ayakaka I, Mark D, Ggita J, Cattamanchi A, Dowdy D, Mugabe F, Fair E, Haberer JE, Katamba A, Davis JL.	PLoS One. 2017 Nov 6;12(11):e0187145. doi: 10.1371/journal.pone.0187145. eCollection 2017.
PubMed | WoS	Uptake of intermittent preventive treatment and pregnancy outcomes: health facilities and community surveys in Chokwe district, southern Mozambique	Arnaldo, P; Rovira-Vallbona, E; Langa, JS; Salvador, C; Guetens, P; Chiheb, D; Xavier, B; Kestens, L; Enosse, SM; Rosanas-Urgell, A	MALARIA JOURNAL
PubMed | WoS	Predictors of loss to follow-up among patients on ART at a rural hospital in KwaZulu-Natal, South Africa.	Arnesen R, Moll AP, Shenoi SV.	PLoS One. 2017 May 24;12(5):e0177168. doi: 10.1371/journal.pone.0177168. eCollection 2017.
PubMed | WoS	HIV-1 diversity and prevalence differ between urban and rural areas in the Mbeya region of Tanzania.	Arroyo MA, Hoelscher M, Sateren W, Samky E, Maboko L, Hoffmann O, Kijak G, Robb M, Birx DL, McCutchan FE.	AIDS. 2005 Sep 23;19(14):1517-24.
PubMed | WoS	Behaviour change in clients of health centre-based voluntary HIV counselling and testing services in Kenya.	Arthur G, Nduba V, Forsythe S, Mutemi R, Odhiambo J, Gilks C.	Sex Transm Infect. 2007 Dec;83(7):541-6. Epub 2007 Nov 8.
PubMed	H7N9 and H5N1 avian influenza suitability models for China: accounting for new poultry and live-poultry markets distribution data.	Artois J, Lai S, Feng L, Jiang H, Zhou H, Li X, Dhingra MS, Linard C, Nicolas G, Xiao X, Robinson TP, Yu H, Gilbert M.	Stoch Environ Res Risk Assess. 2017;31(2):393-402. doi: 10.1007/s00477-016-1362-z. Epub 2016 Dec 5.
PubMed | WoS	Risk factors for diabetes mellitus among adult residents of a rural District in Southern Nigeria: Implications for prevention and control.	Arugu GM, Maduka O.	Niger J Clin Pract. 2017 Dec;20(12):1544-1549. doi: 10.4103/njcp.njcp_154_17.
PubMed	HIV prevalence and trends in sub-Saharan Africa: no decline and large subregional differences.	Asamoah-Odei E, Garcia Calleja JM, Boerma JT.	Lancet. 2004 Jul 3-9;364(9428):35-40.
PubMed | WoS	Parental HIV/AIDS and psychological health of younger children in South Africa.	Asanbe C, Moleko AG, Visser M, Thomas A, Makwakwa C, Salgado W, Tesnakis A.	J Child Adolesc Ment Health. 2016 Jul;28(2):175-85. doi: 10.2989/17280583.2016.1216853.
WoS	HIV/AIDS knowledge among undergraduate university students: implications for health education programs in Ghana	Asante, KO; Oti-Boadi, M	AFRICAN HEALTH SCIENCES
PubMed	Using the theory of planned behavior to predict safer sexual behavior by ghanaian immigrants in a large midwestern U.S. city.	Asare M, Sharma M.	Int Q Community Health Educ. 2009-2010;30(4):321-35. doi: 10.2190/IQ.30.4.d.
WoS	The Socio-Economic Determinants of HIV/AIDS Infection Rates in Lesotho, Malawi, Swaziland and Zimbabwe	Asiedu, C; Asiedu, E; Owusu, F	DEVELOPMENT POLICY REVIEW
PubMed | WoS	DNA restriction fragment length polymorphism analysis of Mycobacterium tuberculosis isolates from HIV-seropositive and HIV-seronegative patients in Kampala, Uganda.	Asiimwe BB, Joloba ML, Ghebremichael S, Koivula T, Kateete DP, Katabazi FA, Pennhag A, Petersson R, Kallenius G.	BMC Infect Dis. 2009 Feb 5;9:12. doi: 10.1186/1471-2334-9-12.
PubMed | WoS	Sociodemographic and behavioural factors associated with body mass index among men and women in Nairobi slums: AWI-Gen Project.	Asiki G, Mohamed SF, Wambui D, Wainana C, Muthuri S, Ramsay M, Kyobutungi C; as members of AWI-Gen the H3Africa Consortium..	Glob Health Action. 2018;11(sup2):1470738. doi: 10.1080/16549716.2018.1470738.
WoS	Travellers returning to Sweden with falciparum malaria: Pre-travel advice, behaviour, chemoprophylaxis and diagnostic delay	Askling, HH; Ekdahl, K; Janzon, R; Braconier, JH; Bronner, U; Hellgren, U; Rombo, L; Tegnell, A	SCANDINAVIAN JOURNAL OF INFECTIOUS DISEASES
WoS	Patterns and correlates of objectively measured free-living physical activity in adults in rural and urban Cameroon	Assah, F; Mbanya, JC; Ekelund, U; Wareham, N; Brage, S	JOURNAL OF EPIDEMIOLOGY AND COMMUNITY HEALTH
WoS	A systematic review and meta-analysis of prevalence of Escherichia coli in foods of animal origin in Ethiopia	Assefa, A; Bihon, A	HELIYON
PubMed	Help-Seeking Behavior for Children with Acute Respiratory Infection in Ethiopia: Results from 2011 Ethiopia Demographic and Health Survey.	Astale T, Chenault M.	PLoS One. 2015 Nov 11;10(11):e0142553. doi: 10.1371/journal.pone.0142553. eCollection 2015.
WoS	Utilization of insecticide treated nets in Arbaminch Town and the malarious villages of Arbaminch Zuria District, Southern Ethiopia	Astatkie, A; Feleke, A	ETHIOPIAN JOURNAL OF HEALTH DEVELOPMENT
PubMed	School-based HIV/STD prevention programs: do benefits justify costs?	Ateka GK, Lairson DR.	J Int Assoc Physicians AIDS Care (Chic). 2008 Jan-Feb;7(1):46-51. Epub 2007 Jul 19.
PubMed	Adolescent human immunodeficiency virus and sexually transmitted disease prevention programmes: are gender-blind approaches justified?	Ateka GK, Selwyn BJ.	Public Health. 2007 Sep;121(9):682-9. Epub 2007 May 31.
PubMed	HIV/AIDS and the long-distance truck drivers in south-west Nigeria: a cross-sectional survey on the knowledge, attitude, risk behaviour and beliefs of truckers.	Atilola GO, Akpa OM, Komolafe IO.	J Infect Public Health. 2010 Dec;3(4):166-78. doi: 10.1016/j.jiph.2010.08.002. Epub 2010 Nov 9.
PubMed | WoS	The effects of enhanced access to antiretroviral therapy: a qualitative study of community perceptions in Kampala city, Uganda.	Atuyambe L, Neema S, Otolok-Tanga E, Wamuyu-Maina G, Kasasa S, Wabwire-Mangen F.	Afr Health Sci. 2008 Mar;8(1):13-9.
PubMed | WoS	HIV/AIDS status disclosure increases support, behavioural change and, HIV prevention in the long term: a case for an Urban Clinic, Kampala, Uganda.	Atuyambe LM, Ssegujja E, Ssali S, Tumwine C, Nekesa N, Nannungi A, Ryan G, Wagner G.	BMC Health Serv Res. 2014 Jun 21;14:276. doi: 10.1186/1472-6963-14-276.
PubMed	Impact of Placental Malaria and Hypergammaglobulinemia on Transplacental Transfer of Respiratory Syncytial Virus Antibody in Papua New Guinea.	Atwell JE, Thumar B, Robinson LJ, Tobby R, Yambo P, Ome-Kaius M, Siba PM, Unger HW, Rogerson SJ, King CL, Karron RA.	J Infect Dis. 2016 Feb 1;213(3):423-31. doi: 10.1093/infdis/jiv401. Epub 2015 Aug 3.
PubMed | WoS	High Burden of HIV Infection and Risk Behaviors Among Female Sex Workers in Three Main Urban Areas of Mozambique.	Augusto √Çdo R, Young PW, Horth RZ, Inguane C, Sathane I, Ngale K, Benedetti M, Cummings B, Bot√£o CF, Baltazar CA, Frank H, Fagan J, Fisher Raymond H, McFarland W.	AIDS Behav. 2016 Apr;20(4):799-810. doi: 10.1007/s10461-015-1140-9.
PubMed | WoS	Incidence of HIV in Windhoek, Namibia: demographic and socio-economic associations.	Aulagnier M, Janssens W, De Beer I, van Rooy G, Gaeb E, Hesp C, van der Gaag J, Rinke de Wit TF.	PLoS One. 2011;6(10):e25860. doi: 10.1371/journal.pone.0025860. Epub 2011 Oct 4.
PubMed	Randomized, controlled intervention trial of male circumcision for reduction of HIV infection risk: the ANRS 1265 Trial.	Auvert B, Taljaard D, Lagarde E, Sobngwi-Tambekou J, Sitta R, Puren A.	PLoS Med. 2005 Nov;2(11):e298. Epub 2005 Oct 25. Erratum in: PLoS Med. 2006 May;3(5):e298.
PubMed	Doing no harm? Adverse events in a nation-wide cohort of patients with multidrug-resistant tuberculosis in Nigeria.	Avong YK, Isaakidis P, Hinderaker SG, Van den Bergh R, Ali E, Obembe BO, Ekong E, Adebamowo C, Ndembi N, Okuma J, Osakwe A, Oladimeji O, Akang G, Obasanya JO, Eltayeb O, Agbaje AV, Abimiku A, Mensah CO, Dakum PS.	PLoS One. 2015 Mar 17;10(3):e0120161. doi: 10.1371/journal.pone.0120161. eCollection 2015.
PubMed	Could there have been substantial declines in sexual risk behavior across sub-Saharan Africa in the mid-1990s?	Awad SF, Abu-Raddad LJ.	Epidemics. 2014 Sep;8:9-17. doi: 10.1016/j.epidem.2014.06.001. Epub 2014 Jul 1.
PubMed	Could Circumcision of HIV-Positive Males Benefit Voluntary Medical Male Circumcision Programs in Africa? Mathematical Modeling Analysis.	Awad SF, Sgaier SK, Lau FK, Mohamoud YA, Tambatamba BC, Kripke KE, Thomas AG, Bock N, Reed JB, Njeuhmeli E, Abu-Raddad LJ.	PLoS One. 2017 Jan 24;12(1):e0170641. doi: 10.1371/journal.pone.0170641. eCollection 2017.
PubMed	A Reevaluation of the Voluntary Medical Male Circumcision Scale-Up Plan in Zimbabwe.	Awad SF, Sgaier SK, Ncube G, Xaba S, Mugurungi OM, Mhangara MM, Lau FK, Mohamoud YA, Abu-Raddad LJ.	PLoS One. 2015 Nov 3;10(11):e0140818. doi: 10.1371/journal.pone.0140818. eCollection 2015.
PubMed	Investigating Voluntary Medical Male Circumcision Program Efficiency Gains through Subpopulation Prioritization: Insights from Application to Zambia.	Awad SF, Sgaier SK, Tambatamba BC, Mohamoud YA, Lau FK, Reed JB, Njeuhmeli E, Abu-Raddad LJ.	PLoS One. 2015 Dec 30;10(12):e0145729. doi: 10.1371/journal.pone.0145729. eCollection 2015.
PubMed | WoS	Cure or control: complying with biomedical regime of diabetes in Cameroon.	Awah PK, Unwin N, Phillimore P.	BMC Health Serv Res. 2008 Feb 25;8:43. doi: 10.1186/1472-6963-8-43.
PubMed | WoS	Immunisation coverage in rural-urban migrant children in low and middle-income countries (LMICs): a systematic review and meta-analysis.	Awoh AB, Plugge E.	J Epidemiol Community Health. 2016 Mar;70(3):305-11. doi: 10.1136/jech-2015-205652. Epub 2015 Sep 7. Review.
PubMed	The profile and frequency of known risk factors or comorbidities for deep vein thrombosis in an urban district hospital in KwaZulu-Natal.	Awolesi D, Naidoo M, Cassimjee MH.	South Afr J HIV Med. 2016 May 13;17(1):425. doi: 10.4102/sajhivmed.v17i1.425. eCollection 2016.
PubMed | WoS	Factors associated with treatment-seeking for malaria in urban poor communities in Accra, Ghana.	Awuah RB, Asante PY, Sakyi L, Biney AAE, Kushitor MK, Agyei F, de-Graft Aikins A.	Malar J. 2018 Apr 16;17(1):168. doi: 10.1186/s12936-018-2311-8.
PubMed | WoS	Complementary feeding practices among children in Benishangul Gumuz Region, Ethiopia.	Ayana D, Tariku A, Feleke A, Woldie H.	BMC Res Notes. 2017 Jul 27;10(1):335. doi: 10.1186/s13104-017-2663-0.
PubMed	Efficacy of isoniazid prophylactic therapy in prevention of tuberculosis in children: a meta-analysis.	Ayieko J, Abuogi L, Simchowitz B, Bukusi EA, Smith AH, Reingold A.	BMC Infect Dis. 2014 Feb 20;14:91. doi: 10.1186/1471-2334-14-91.
PubMed | WoS	Determinants of anemia among pregnant women in Mali.	Ayoya MA, Spiekermann-Brouwer GM, Traor√© AK, Stoltzfus RJ, Garza C.	Food Nutr Bull. 2006 Mar;27(1):3-11.
WoS	Diabetes in Sub-Saharan Africa: Kenya, Mali, Mozambique, Nigeria, South Africa and Zambia	Azevedo, M; Alla, S	INTERNATIONAL JOURNAL OF DIABETES IN DEVELOPING COUNTRIES
PubMed | WoS	Nigerian dental students' willingness to treat HIV-positive patients.	Azodo CC, Ehigiator O, Oboro HO, Ehizele AO, Umoh A, Ezeja EB, Omili M, Ehigiator L.	J Dent Educ. 2010 Apr;74(4):446-52.
PubMed	Herpes labialis among dental healthcare providers in Nigeria.	Azodo CC, Umoh AO.	Indian J Dent. 2015 Jul-Sep;6(3):116-20. doi: 10.4103/0975-962X.158186.
WoS	Religiosity and Condom Use with Casual Sex Partners in Ghana	Badasu, DM; Kwankye, SO; Sanuade, OA; El-Adas, A; Atuahene, K	POPULATION REVIEW
PubMed	A novel point-of-care testing strategy for sexually transmitted infections among pregnant women in high-burden settings: results of a feasibility study in Papua New Guinea.	Badman SG, Vallely LM, Toliman P, Kariwiga G, Lote B, Pomat W, Holmer C, Guy R, Luchters S, Morgan C, Garland SM, Tabrizi S, Whiley D, Rogerson SJ, Mola G, Wand H, Donovan B, Causer L, Kaldor J, Vallely A.	BMC Infect Dis. 2016 Jun 6;16:250. doi: 10.1186/s12879-016-1573-4.
PubMed | WoS	Prevalence and correlates of diabetes mellitus in Uganda: a population-based national survey.	Bahendeka S, Wesonga R, Mutungi G, Muwonge J, Neema S, Guwatudde D.	Trop Med Int Health. 2016 Mar;21(3):405-16. doi: 10.1111/tmi.12663. Epub 2016 Jan 21.
PubMed | WoS	Infant feeding patterns and risks of death and hospitalization in the first half of infancy: multicentre cohort study.	Bahl R, Frost C, Kirkwood BR, Edmond K, Martines J, Bhandari N, Arthur P.	Bull World Health Organ. 2005 Jun;83(6):418-26. Epub 2005 Jun 17.
PubMed	Seroprevalence of Histoplasmosis in Somali, Burmese, and Hmong Refugees Residing in Thailand and Kenya.	Bahr NC, Lee D, Stauffer WM, Durkin M, Cetron MS, Wheat LJ, Boulware DR.	J Immigr Minor Health. 2018 Apr;20(2):334-338. doi: 10.1007/s10903-017-0595-3.
PubMed	Cryptococcal meningitis is a cause for cross-reactivity in cerebrospinal fluid assays for anti-Histoplasma, anti-Coccidioides and anti-Blastomyces antibodies.	Bahr NC, Panackal AA, Durkin MM, Smedema ML, Keown W, Davis TE, Raymond-Guillen L, Park YD, Marr KA, Fries BC, Williamson PR, Boulware DR, Wheat LJ.	Mycoses. 2019 Mar;62(3):268-273. doi: 10.1111/myc.12882. Epub 2019 Jan 1.
PubMed | WoS	Alcohol use and HIV serostatus of partner predict high-risk sexual behavior among patients receiving antiretroviral therapy in South Western Uganda.	Bajunirwe F, Bangsberg DR, Sethi AK.	BMC Public Health. 2013 May 3;13:430. doi: 10.1186/1471-2458-13-430.
PubMed	Intercontinental dissemination of azithromycin-resistant shigellosis through sexual transmission: a cross-sectional study.	Baker KS, Dallman TJ, Ashton PM, Day M, Hughes G, Crook PD, Gilbart VL, Zittermann S, Allen VG, Howden BP, Tomita T, Valcanis M, Harris SR, Connor TR, Sintchenko V, Howard P, Brown JD, Petty NK, Gouali M, Thanh DP, Keddy KH, Smith AM, et al.	Lancet Infect Dis. 2015 Aug;15(8):913-21. doi: 10.1016/S1473-3099(15)00002-X. Epub 2015 Apr 27.
PubMed	Risk factors for measles in young infants in an urban African area with high measles vaccination coverage.	Bal√© C, Garly ML, Martins C, Nielsen J, Whittle H, Aaby P.	Pediatr Infect Dis J. 2011 Aug;30(8):689-93. doi: 10.1097/INF.0b013e31821786a4.
PubMed | WoS	Factors associated with a cervical high-grade lesion on cytology or a positive visual inspection with acetic acid among more than 3300 Tanzanian women.	Baldur-Felskov B, Mwaiselage J, Faber MT, Kjaerem M, de la Cour CD, Munk C, Kahesa C, Iftner T, Rasch V, Kjaer SK.	Trop Med Int Health. 2019 Feb;24(2):229-237. doi: 10.1111/tmi.13184. Epub 2018 Dec 2.
WoS	Tuberculosis and nutrition: disease perceptions and health seeking behavior of household contacts in the Peruvian Amazon	Baldwin, MR; Yori, PP; Ford, C; Moore, DAJ; Gilman, RH; Vidal, C; Ticona, E; Evans, CA	INTERNATIONAL JOURNAL OF TUBERCULOSIS AND LUNG DISEASE
PubMed | WoS	A comparison of risky sexual behaviours between circumcised and uncircumcised men aged 30-44 years in Botswana.	Balekang GB, Dintwa KF.	Afr Health Sci. 2016 Mar;16(1):105-15. doi: 10.4314/ahs.v16i1.14.
PubMed	Determinants of bed net use among older people in Nigeria: results from a nationally representative survey.	Balogun S, Yusuff H, Adeleye B, Balogun M, Aminu A, Yusuf K, Tettey P.	Pan Afr Med J. 2018 Oct 15;31:112. doi: 10.11604/pamj.2018.31.112.12627. eCollection 2018.
PubMed	Seroepidemiology of hepatitis-B surface antigenaemia in HIV positive patients.	Balogun TM, Durojaiye IO, Sagoe A, Emmanuel S.	West Afr J Med. 2010 May-Jun;29(3):169-73.
WoS	Multi-site cholera surveillance within the African Cholera Surveillance Network shows endemicity in Mozambique, 2011-2015	Baltazar, CS; Langa, JP; Baloi, LD; Wood, R; Ouedraogo, I; Njanpop-Lafourcade, BM; Inguane, D; Chitio, JE; Mhlanga, T; Gujral, L; Gessner, BD; Munier, A; Mengel, MA	PLOS NEGLECTED TROPICAL DISEASES
WoS	Evaluation of Performance and Acceptability of Two Rapid Oral Fluid Tests for HIV Detection in Mozambique	Baltazar, CS; Raposo, C; Jani, IV; Shodell, D; Correia, D; da Silva, CG; Kalou, M; Patel, H; Parekh, B	JOURNAL OF CLINICAL MICROBIOLOGY
WoS	Microfinance and health interventions: Factors influencing loan repayment success with young men in Dar es Salaam, Tanzania	Balvanz, P; Yamanis, TJ; Mulawa, MI; Mwikoko, G; Kajuna, D; Kilonzo, MN; Kajula, LJ; Leatherman, S; Maman, S	GLOBAL PUBLIC HEALTH
PubMed	Validation of a screening tool to identify older children living with HIV in primary care facilities in high HIV prevalence settings.	Bandason T, McHugh G, Dauya E, Mungofa S, Munyati SM, Weiss HA, Mujuru H, Kranzer K, Ferrand RA.	AIDS. 2016 Mar 13;30(5):779-85. doi: 10.1097/QAD.0000000000000959.
PubMed | WoS	Cognition, behaviour and academic skills after cognitive rehabilitation in Ugandan children surviving severe malaria: a randomised trial.	Bangirana P, Allebeck P, Boivin MJ, John CC, Page C, Ehnvall A, Musisi S.	BMC Neurol. 2011 Aug 4;11:96. doi: 10.1186/1471-2377-11-96.
PubMed | WoS	Suicidal ideation and behaviour among persons seeking HIV testing in peri-urban areas of Cape Town, South Africa: a lost opportunity for suicide prevention.	Bantjes J, Kagee A, Saal W.	AIDS Care. 2017 Jul;29(7):919-927. doi: 10.1080/09540121.2016.1274716. Epub 2016 Dec 28.
PubMed | WoS	Social and environmental malaria risk factors in urban areas of Ouagadougou, Burkina Faso.	Baragatti M, Fournet F, Henry MC, Assi S, Ouedraogo H, Rogier C, Salem G.	Malar J. 2009 Jan 13;8:13. doi: 10.1186/1475-2875-8-13.
PubMed | WoS	HIV risk and associations of HIV infection among men who have sex with men in peri-urban Cape Town, South Africa.	Baral S, Burrell E, Scheibe A, Brown B, Beyrer C, Bekker LG.	BMC Public Health. 2011 Oct 5;11:766. doi: 10.1186/1471-2458-11-766.
PubMed | WoS	Spatial analysis of HIV infection and associated individual characteristics in Burundi: indications for effective prevention.	Barankanira E, Molinari N, Niyongabo T, Laurent C.	BMC Public Health. 2016 Feb 4;16:118. doi: 10.1186/s12889-016-2760-3.
WoS	Adherence to screening appointments in a cervical cancer clinic serving HIV-positive women in Botswana	Barchi, F; Winter, SC; Ketshogile, FM; Ramogola-Masire, D	BMC PUBLIC HEALTH
PubMed | WoS	Demographic risk factors for severe and fatal vivax and falciparum malaria among hospital admissions in northeastern Indonesian Papua.	Barcus MJ, Basri H, Picarima H, Manyakori C, Sekartuti, Elyazar I, Bangs MJ, Maguire JD, Baird JK.	Am J Trop Med Hyg. 2007 Nov;77(5):984-91.
WoS	Blocking the Benefit of Group-Based HIV-Prevention Efforts during Adolescence: The Problem of HIV-Related Stigma	Barker, DH; Swenson, RR; Brown, LK; Stanton, BF; Vanable, PA; Carey, MP; Valois, RF; DiClemente, RJ; Salazar, LF; Romer, D	AIDS AND BEHAVIOR
PubMed | WoS	The HIV epidemic and prevention response in Tigrai, Ethiopia: a synthesis at sub-national level.	Barnabas G, Pegurri E, Selassie HH, Naamara W, Zemariam S.	BMC Public Health. 2014 Jun 20;14:628. doi: 10.1186/1471-2458-14-628.
WoS	The socioeconomic determinants of HIV incidence: Evidence from a longitudinal, population-based study in rural South Africa	Barnighausen, T; Hosegood, V; Timaeus, IA; Newell, ML	AIDS
PubMed	Evaluation of a mosaic HIV-1 vaccine in a multicentre, randomised, double-blind, placebo-controlled, phase 1/2a clinical trial (APPROACH) and in rhesus monkeys (NHP 13-19).	Barouch DH, Tomaka FL, Wegmann F, Stieh DJ, Alter G, Robb ML, Michael NL, Peter L, Nkolola JP, Borducchi EN, Chandrashekar A, Jetton D, Stephenson KE, Li W, Korber B, Tomaras GD, Montefiori DC, Gray G, Frahm N, McElrath MJ, Baden L, Johnson J, et al.	Lancet. 2018 Jul 21;392(10143):232-243. doi: 10.1016/S0140-6736(18)31364-3. Epub 2018 Jul 6.
PubMed	A mathematical model for the dynamics of HIV/AIDS with gradual behaviour change.	Baryarama F, Mugisha JY, Luboobi LS.	Comput Math Methods Med. 2006 Mar;7(1):15-26. doi: 10.1080/10273660600906960.
PubMed | WoS	Epidemiology of malaria in the Taabo health and demographic surveillance system, south-central Cote d'Ivoire	Bassa FK, Ouattara M, Silu√© KD, Adiossan LG, Baikoro N, Kon√© S, N'Cho M, Traor√© M, Bonfoh B, Utzinger J, N'Goran EK.	Malar J. 2016 Jan 6;15:9. doi: 10.1186/s12936-015-1076-6.
PubMed	Routine, voluntary HIV testing in Durban, South Africa: correlates of HIV infection.	Bassett IV, Giddy J, Wang B, Lu Z, Losina E, Freedberg KA, Walensky RP.	HIV Med. 2008 Nov;9(10):863-7. doi: 10.1111/j.1468-1293.2008.00635.x. Epub 2008 Aug 27.
PubMed	Impact of comorbidity on adverse drug reaction profile in a cohort of patients treated with Artemisinin combination therapies for uncomplicated malaria in Nigeria.	Bassi PU, Osakwe AI, Ogar CK, Elagbaje C, Nwankwo BB, Balogun ST, Ntadom GN, Isah AO.	Pharmacol Res Perspect. 2017 Mar 24;5(2):e00302. doi: 10.1002/prp2.302. eCollection 2017 Apr.
PubMed	Meningococcal carriage within households in the African meningitis belt: A longitudinal pilot study.	Basta NE, Berthe A, Keita M, Onwuchekwa U, Tamboura B, Traore A, Hassan-King M, Manigart O, Nascimento M, Stuart JM, Trotter C, Blake J, Carr AD, Gray SJ, Newbold LS, Deng Y, Wolfson J, Halloran ME, Greenwood B, Borrow R, Sow SO.	J Infect. 2018 Feb;76(2):140-148. doi: 10.1016/j.jinf.2017.11.006. Epub 2017 Nov 29.
PubMed	The incidence of diabetes mellitus and diabetic retinopathy in a population-based cohort study of people age 50¬†years and over in Nakuru, Kenya.	Bastawrous A, Mathenge W, Wing K, Bastawrous M, Rono H, Weiss HA, Macleod D, Foster A, Peto T, Blows P, Burton M, Kuper H.	BMC Endocr Disord. 2017 Mar 23;17(1):19. doi: 10.1186/s12902-017-0170-x.
WoS	Out-of-school and 'at risk'? Socio-demographic characteristics, AIDS knowledge and risk perception among young people in Northern Tanzania	Bastien, S	INTERNATIONAL JOURNAL OF EDUCATIONAL DEVELOPMENT
WoS	Exposure to information and communication about HIV/AIDS and perceived credibility of information sources among young people in northern Tanzania	Bastien, S; Leshabari, MT; Klepp, KI	AJAR-AFRICAN JOURNAL OF AIDS RESEARCH
PubMed	WITHDRAWN: Home-based HIV voluntary counseling and testing in developing countries.	Bateganya M, Abdulwadud OA, Kiene SM.	Cochrane Database Syst Rev. 2010 Feb 17;(2):CD006493. doi: 10.1002/14651858.CD006493.pub3. Review. Update in: Cochrane Database Syst Rev. 2010;(7):CD006493.
PubMed | WoS	Antiretroviral therapy and sexual behavior: a comparative study between antiretroviral- naive and -experienced patients at an urban HIV/AIDS care and research center in Kampala, Uganda.	Bateganya M, Colfax G, Shafer LA, Kityo C, Mugyenyi P, Serwadda D, Mayanja H, Bangsberg D.	AIDS Patient Care STDS. 2005 Nov;19(11):760-8.
PubMed | WoS	Home-based HIV voluntary counseling and testing in developing countries.	Bateganya MH, Abdulwadud OA, Kiene SM.	Cochrane Database Syst Rev. 2007 Oct 17;(4):CD006493. Review. Update in: Cochrane Database Syst Rev. 2010;(2):CD006493.
PubMed	Understanding the intention to undergo regular HIV testing among female sex workers in Benin: a key issue for entry into HIV care.	Batona G, Gagnon MP, Simonyan DA, Guedou FA, Alary M.	J Acquir Immune Defic Syndr. 2015 Mar 1;68 Suppl 2:S206-12. doi: 10.1097/QAI.0000000000000452.
PubMed	Solar insolation in springtime influences age of onset of bipolar I disorder.	Bauer M, Glenn T, Alda M, Aleksandrovich MA, Andreassen OA, Angelopoulos E, Ardau R, Ayhan Y, Baethge C, Bharathram SR, Bauer R, Baune BT, Becerra-Palars C, Bellivier F, Belmaker RH, Berk M, Bersudsky Y, Bicakci ≈û, Birabwa-Oketcho H, Bjella TD, Bossini L, Cabrera J, et al.	Acta Psychiatr Scand. 2017 Dec;136(6):571-582. doi: 10.1111/acps.12772. Epub 2017 Jul 19.
PubMed	Association between solar insolation and a history of suicide attempts in bipolar I disorder.	Bauer M, Glenn T, Alda M, Andreassen OA, Angelopoulos E, Ardau R, Ayhan Y, Baethge C, Bauer R, Baune BT, Becerra-Palars C, Bellivier F, Belmaker RH, Berk M, Bersudsky Y, Bicakci ≈û, Birabwa-Oketcho H, Bjella TD, Cabrera J, Wo Cheung EY, Del Zompo M, Dodd S, et al.	J Psychiatr Res. 2019 Jun;113:1-9. doi: 10.1016/j.jpsychires.2019.03.001. Epub 2019 Mar 8.
WoS	Awareness and management of elevated blood pressure among human immunodeficiency virus-infected adults receiving antiretroviral therapy in urban Zambia: a call to action	Bauer, S; Mwanza, MW; Chilengi, R; Holmes, CB; Zyambo, Z; Furrer, H; Egger, M; Wandeler, G; Vinikoor, MJ	GLOBAL HEALTH ACTION
PubMed | WoS	Is younger really safer? A qualitative study of perceived risks and benefits of age-disparate relationships among women in Cape Town, South Africa.	Beauclair R, Delva W.	PLoS One. 2013 Nov 15;8(11):e81748. doi: 10.1371/journal.pone.0081748. eCollection 2013.
WoS	Acute Coronary Syndromes in Treatment-Naive Black South Africans with Human Immunodeficiency Virus Infection	Becker, AC; Sliwa, K; Stewart, S; Libhaber, E; Essop, AR; Zambakides, CA; Essop, MR	JOURNAL OF INTERVENTIONAL CARDIOLOGY
PubMed | WoS	A rapid assessment of heroin use in Mombasa, Kenya.	Beckerleg S, Telfer M, Sadiq A.	Subst Use Misuse. 2006;41(6-7):1029-44.
PubMed | WoS	Duration, pattern of breastfeeding and postnatal transmission of HIV: pooled analysis of individual data from West and South African cohorts.	Becquet R, Bland R, Leroy V, Rollins NC, Ekouevi DK, Coutsoudis A, Dabis F, Coovadia HM, Salamon R, Newell ML.	PLoS One. 2009 Oct 16;4(10):e7397. doi: 10.1371/journal.pone.0007397.
PubMed	Media use and HIV/AIDS knowledge: a knowledge gap perspective.	Bekalu MA, Eggermont S.	Health Promot Int. 2014 Dec;29(4):739-50. doi: 10.1093/heapro/dat030. Epub 2013 May 3.
PubMed | WoS	The role of communication inequality in mediating the impacts of socioecological and socioeconomic disparities on HIV/AIDS knowledge and risk perception.	Bekalu MA, Eggermont S.	Int J Equity Health. 2014 Feb 10;13:16. doi: 10.1186/1475-9276-13-16.
PubMed	Southern African guidelines on the safe use of pre-exposure prophylaxis in persons at risk of acquiring HIV-1 infection.	Bekker LG, Rebe K, Venter F, Maartens G, Moorhouse M, Conradie F, Wallis C, Black V, Harley B, Eakles R.	South Afr J HIV Med. 2016 Mar 15;17(1):455. doi: 10.4102/sajhivmed.v17i1.455. eCollection 2016.
PubMed | WoS	The changing natural history of tuberculosis and HIV coinfection in an urban area of hyperendemicity.	Bekker LG, Wood R.	Clin Infect Dis. 2010 May 15;50 Suppl 3:S208-14. doi: 10.1086/651493. Review.
PubMed	Awareness of cervical cancer among women attending an HIV treatment centre: a cross-sectional study from Morocco.	Belglaiaa E, Souho T, Badaoui L, Segondy M, Pr√©tet JL, Guenat D, Mougin C.	BMJ Open. 2018 Aug 23;8(8):e020343. doi: 10.1136/bmjopen-2017-020343.
PubMed | WoS	Alcohol use and sexual risk behaviour among men and women in inner-city Johannesburg, South Africa.	Bello B, Moultrie H, Somji A, Chersich MF, Watts C, Delany-Moretlwe S.	BMC Public Health. 2017 Jul 4;17(Suppl 3):548. doi: 10.1186/s12889-017-4350-4.
WoS	Evidence for changes in behaviour leading to reductions in HIV prevalence in urban Malawi	Bello, G; Simwaka, B; Ndhlovu, T; Salaniponi, F; Hallett, TB	SEXUALLY TRANSMITTED INFECTIONS
WoS	Hepatitis viruses in Ethiopia: a systematic review and meta-analysis	Belyhun, Y; Maier, M; Mulu, A; Diro, E; Liebert, UG	BMC INFECTIOUS DISEASES
PubMed	Determinants of Zambian men's extra-marital sex: a multi-level analysis.	Benefo KD.	Arch Sex Behav. 2008 Aug;37(4):517-29. Epub 2007 Nov 13.
WoS	Knowing a Sexual Partner Is HIV-1-Uninfected Is Associated With Higher Condom Use Among HIV-1-Infected Adults in Kenya	Benki-Nugent, S; Chung, MH; Ackers, M; Richardson, BA; McGrath, CJ; Kohler, P; Thiga, J; Attwa, M; John-Stewart, GC	SEXUALLY TRANSMITTED DISEASES
WoS	Are Patent Medicine Vendors Effective Agents in Malaria Control? Using Lot Quality Assurance Sampling to Assess Quality of Practice in Jigawa, Nigeria	Berendes, S; Adeyemi, O; Oladele, EA; Oresanya, OB; Okoh, F; Valadez, JJ	PLOS ONE
PubMed | WoS	Prolonged Exclusive Breastfeeding Through Peer Support: A Cohort Study From a Community Outreach Project in Swaziland.	Bergman M, Nygren-Brunell O, Vilakati D, M√•lqvist M.	J Community Health. 2016 Oct;41(5):932-8. doi: 10.1007/s10900-016-0173-y.
PubMed	Meta-analysis on risky sexual behaviour of men: consistent findings from different parts of the world.	Berhan Y, Berhan A.	AIDS Care. 2013;25(2):151-9. doi: 10.1080/09540121.2012.689812. Epub 2012 May 29.
PubMed	Polysubstance use and its linkage with risky sexual behavior in university students: significance for policy makers and parents.	Berhan Y, Hailu D, Alano A.	Ethiop Med J. 2013 Jan;51(1):13-23.
PubMed | WoS	Daily co-trimoxazole prophylaxis to prevent mortality in children with complicated severe acute malnutrition: a multicentre, double-blind, randomised placebo-controlled trial.	Berkley JA, Ngari M, Thitiri J, Mwalekwa L, Timbwa M, Hamid F, Ali R, Shangala J, Mturi N, Jones KD, Alphan H, Mutai B, Bandika V, Hemed T, Awuondo K, Morpeth S, Kariuki S, Fegan G.	Lancet Glob Health. 2016 Jul;4(7):e464-73. doi: 10.1016/S2214-109X(16)30096-1. Epub 2016 Jun 2.
PubMed	Aging with HIV: what effect on mortality and loss to follow-up in the course of antiretroviral therapy? The IeDEA West Africa Cohort Collaboration.	Bernard C, Balestre E, Coffie PA, Eholie SP, Messou E, Kwaghe V, Okwara B, Sawadogo A, Abo Y, Dabis F, de Rekeneire N; International Epidemiological Database to evaluate Aids (IeDEA) West Africa Collaboration..	HIV AIDS (Auckl). 2018 Nov 16;10:239-252. doi: 10.2147/HIV.S172198. eCollection 2018.
PubMed	Understanding and reaching young clandestine sex workers in Burkina Faso to improve response to HIV	Berth√© A, Huygens P, Ouattara C, Sanon A, Ou√©draogo A, Nagot N.	Sante. 2008 Jul-Sep;18(3):163-73. doi: 10.1684/san.2008.0120. French.
WoS	Associations between Mental Health and Ebola-Related Health Behaviors: A Regionally Representative Cross-sectional Survey in Post-conflict Sierra Leone	Betancourt, TS; Brennan, RT; Vinck, P; VanderWeele, TJ; Spencer-Walters, D; Jeong, J; Akinsulure-Smith, AM; Pham, P	PLOS MEDICINE
WoS	Children affected by HIV/AIDS: SAFE, a model for promoting their security, health, and development	Betancourt, TS; Fawzi, MKS; Bruderlein, C; Desmond, C; Kim, JY	PSYCHOLOGY HEALTH & MEDICINE
PubMed	Stigma gets in my way: Factors affecting client-provider communication regarding childbearing among people living with HIV in Uganda.	Beyeza-Kashesya J, Wanyenze RK, Goggin K, Finocchario-Kessler S, Woldetsadik MA, Mindry D, Birungi J, Wagner GJ.	PLoS One. 2018 Feb 20;13(2):e0192902. doi: 10.1371/journal.pone.0192902. eCollection 2018.
PubMed	Girls want money, boys want virgins: the materiality of love amongst South African township youth in the context of HIV and AIDS.	Bhana D, Pattman R.	Cult Health Sex. 2011 Sep;13(8):961-72. doi: 10.1080/13691058.2011.576770. Epub 2011 Jun 9.
PubMed	Measles hotspots and epidemiological connectivity.	Bharti N, Djibo A, Ferrari MJ, Grais RF, Tatem AJ, McCabe CA, Bjornstad ON, Grenfell BT.	Epidemiol Infect. 2010 Sep;138(9):1308-16. doi: 10.1017/S0950268809991385. Epub 2010 Jan 25.
PubMed	Serologic features of cohorts with variable genetic risk for systemic lupus erythematosus.	Bhattacharya J, Pappas K, Toz B, Aranow C, Mackay M, Gregersen PK, Doumbo O, Traore AK, Lesser ML, McMahon M, Utset T, Silverman E, Levy D, McCune WJ, Jolly M, Wallace D, Weisman M, Romero-Diaz J, Diamond B.	Mol Med. 2018 Jun 1;24(1):24. doi: 10.1186/s10020-018-0019-4.
WoS	Seroprevalence of hepatitis B virus infection in Cameroon: a systematic review and meta-analysis	Bigna, JJ; Amougou, MA; Asangbeh, SL; Kenne, AM; Noumegni, SRN; Ngo-Malabo, ET; Noubiap, JJ	BMJ OPEN
WoS	Hepatitis B virus and HIV coinfection among adults residing in Cameroon: A systematic review and meta-analysis of prevalence studies	Bigna, JJ; Nkeck, JR; Ngouo, A; Nyaga, UF; Noubiap, JJ	INFECTION DISEASE & HEALTH
PubMed | WoS	Is education the link between orphanhood and HIV/HSV-2 risk among female adolescents in urban Zimbabwe?	Birdthistle I, Floyd S, Nyagadza A, Mudziwapasi N, Gregson S, Glynn JR.	Soc Sci Med. 2009 May;68(10):1810-8. doi: 10.1016/j.socscimed.2009.02.035. Epub 2009 Mar 19.
PubMed | WoS	Evaluating the impact of the DREAMS partnership to reduce HIV incidence among adolescent girls and young women in four settings: a study protocol.	Birdthistle I, Schaffnit SB, Kwaro D, Shahmanesh M, Ziraba A, Kabiru CW, Phillips-Howard P, Chimbindi N, Ondeng'e K, Gourlay A, Cowan FM, Hargreaves JR, Hensen B, Chiyaka T, Glynn JR, Floyd S.	BMC Public Health. 2018 Jul 25;18(1):912. doi: 10.1186/s12889-018-5789-7.
PubMed | WoS	From affected to infected? Orphanhood and HIV risk among female adolescents in urban Zimbabwe.	Birdthistle IJ, Floyd S, Machingura A, Mudziwapasi N, Gregson S, Glynn JR.	AIDS. 2008 Mar 30;22(6):759-66. doi: 10.1097/QAD.0b013e3282f4cac7.
PubMed | WoS	Child sexual abuse and links to HIV and orphanhood in urban Zimbabwe.	Birdthistle IJ, Floyd S, Mwanasa S, Nyagadza A, Gwiza E, Glynn JR.	J Epidemiol Community Health. 2011 Dec;65(12):1075-82. doi: 10.1136/jech.2009.094359. Epub 2010 Jul 13.
PubMed	Time to Death and Associated Factors among Tuberculosis Patients in Dangila Woreda, Northwest Ethiopia.	Birlie A, Tesfaw G, Dejene T, Woldemichael K.	PLoS One. 2015 Dec 15;10(12):e0144244. doi: 10.1371/journal.pone.0144244. eCollection 2015.
PubMed	Adolescents' perceptions of sexual coercion in Uganda.	Birungi R, Nabembezi D, Kiwanuka J, Ybarra M, Bull S.	Afr J AIDS Res. 2011 Dec;10(4):487-94. doi: 10.2989/16085906.2011.646664.
PubMed | WoS	Potential acceptability of microbicides in HIV prevention in stable marital relationships in Malawi.	Bisika T.	J Fam Plann Reprod Health Care. 2009 Apr;35(2):115-7. doi: 10.1783/147118909787931834.
PubMed	Epidemiology of syphilis in regional blood transfusion centres in Burkina Faso, West Africa.	Bisseye C, Sanou M, Nagalo BM, Kiba A, Compaor√© TR, Tao I, Simpore J.	Pan Afr Med J. 2013 Oct 28;16:69. doi: 10.11604/pamj.2013.16.69.2767. eCollection 2013.
PubMed	A prospective study of twinning and perinatal mortality in urban Guinea-Bissau.	Bjerregaard-Andersen M, Lund N, Jepsen FS, Camala L, Gomes MA, Christensen K, Christiansen L, Jensen DM, Aaby P, Beck-Nielsen H, Benn CS, Sodemann M.	BMC Pregnancy Childbirth. 2012 Dec 5;12:140. doi: 10.1186/1471-2393-12-140.
PubMed	Stillbirths in urban Guinea-Bissau: A hospital- and community-based study.	Bjerregaard-Andersen M, Lund N, Pinstrup Joergensen AS, Starup Jepsen F, Werner Unger H, Mane M, Rodrigues A, Bergstr√∂m S, Stabell Benn C.	PLoS One. 2018 May 23;13(5):e0197680. doi: 10.1371/journal.pone.0197680. eCollection 2018.
WoS	Improving HIV testing amongst adolescents through an integrated Youth Centre rewards program: Insights from South Africa	Black, S; Wallace, M; Middelkoop, K; Robbertze, D; Bennie, T; Wood, R; Bekker, LG	CHILDREN AND YOUTH SERVICES REVIEW
PubMed | WoS	Lessons learned: Retrospective assessment of outcomes and management of patients with advanced HIV disease in a semi-urban polyclinic in Epworth, Zimbabwe.	Blankley S, Gashu T, Ahmad B, Belaye AK, Ringtho L, Mesic A, Zizhou S, Casas EC.	PLoS One. 2019 Apr 10;14(4):e0214739. doi: 10.1371/journal.pone.0214739. eCollection 2019.
PubMed	Community Perceptions of Barriers to Stroke Recovery and Prevention in Greater Kampala, Uganda: Implications for Policy and Practice.	Blixen C, Nakibuuka J, Kaddumukasa M, Nalubwama H, Amollo M, Katabira E, Sajatovic M.	Int J Healthc. 2017 Nov;3(2):8-19. doi: 10.5430/ijh.v3n2p8. Epub 2017 Jun 5.
PubMed	Migration and Cardiovascular Disease Risk Among Ghanaian Populations in Europe: The RODAM Study (Research on Obesity and Diabetes Among African Migrants).	Boateng D, Agyemang C, Beune E, Meeks K, Smeeth L, Schulze M, Addo J, de-Graft Aikins A, Galbete C, Bahendeka S, Danquah I, Agyei-Baffour P, Owusu-Dabo E, Mockenhaupt FP, Spranger J, Kengne AP, Grobbee DE, Stronks K, Klipstein-Grobusch K.	Circ Cardiovasc Qual Outcomes. 2017 Nov;10(11). pii: e004013. doi: 10.1161/CIRCOUTCOMES.117.004013.
PubMed	Dietary Patterns Are Associated with Predicted 10-Year Risk of Cardiovascular Disease Among Ghanaian Populations: the Research on Obesity and Diabetes in African Migrants (RODAM) Study.	Boateng D, Galbete C, Nicolaou M, Meeks K, Beune E, Smeeth L, Osei-Kwasi HA, Bahendeka S, Agyei-Baffour P, Mockenhaupt FP, Spranger J, Grobbee DE, Schulze MB, Stronks K, Agyemang C, Danquah I, Klipstein-Grobusch K.	J Nutr. 2019 May 1;149(5):755-769. doi: 10.1093/jn/nxz002.
WoS	Knowledge and awareness of and perception towards cardiovascular disease risk in sub-Saharan Africa: A systematic review	Boateng, D; Wekesah, F; Browne, JL; Agyemang, C; Agyei-Baffour, P; Aikins, AD; Smit, HA; Grobbee, DE; Klipstein-Grobusch, K	PLOS ONE
WoS	The measurement of household socio-economic position in tuberculosis prevalence surveys: a sensitivity analysis	Boccia, D; Hargreaves, J; Howe, LD; De Stavola, BL; Fielding, K; Ayles, H; Godfrey-Faussett, P	INTERNATIONAL JOURNAL OF TUBERCULOSIS AND LUNG DISEASE
PubMed	Renal dysfunction by baseline CD4 cell count in a cohort of adults starting antiretroviral treatment regardless of CD4 count in the HIV Prevention Trials Network 071 [HPTN 071; Population Effect of Antiretroviral Therapy to Reduce HIV Transmission (PopART)] study in South Africa.	Bock P, Nel K, Fatti G, Sloot R, Ford N, Voget J, Gunst C, Grobbelaar N, Louis F, Floyd S, Hayes R, Ayles H, Beyers N, Fidler S; HPTN 071 (PopART) Team..	HIV Med. 2019 Jul;20(6):392-403. doi: 10.1111/hiv.12729. Epub 2019 Apr 8.
PubMed | WoS	Mortality risk factors among HIV-exposed infants in rural and urban Cameroon.	Boerma RS, Wit FW, Orock SO, Schonenberg-Meinema D, Hartdorff CM, Bakia A, van Hensbroek MB.	Trop Med Int Health. 2015 Feb;20(2):170-6. doi: 10.1111/tmi.12424. Epub 2014 Nov 13.
PubMed | WoS	Monitoring HIV risk and evaluating interventions among young people in urban West Africa: development and validation of an instrument.	Boileau C, Rashed S, Sylla M, Zunzunegui MV.	AIDS Educ Prev. 2008 Jun;20(3):203-19. doi: 10.1521/aeap.2008.20.3.203.
PubMed | WoS	Gender differences in unsafe sexual behavior among young people in urban Mali.	Boileau C, Zunzunegui MV, Rashed S.	AIDS Care. 2009 Aug;21(8):1014-24. doi: 10.1080/09540120802626162.
PubMed | WoS	Nationwide HIV prevalence survey in general population in Niger.	Boisier P, Ouwe Missi Oukem-Boyer ON, Amadou Hamidou A, Sidikou F, Ibrahim ML, Elhaj Mahamane A, Mamadou S, Sanda Aksenenkova T, Hama Modibo B, Chanteau S, Sani A, Louboutin-Croc JP.	Trop Med Int Health. 2004 Nov;9(11):1161-6.
WoS	Mapping Malaria Risk in Dakar, Senegal	Borderon, M; Oliveau, S; N'Donky, A; Lalou, R	GI FORUM 2014: GEOSPATIAL INNOVATION FOR SOCIETY
PubMed	Nonnucleoside Reverse-transcriptase Inhibitor- vs Ritonavir-boosted Protease Inhibitor-based Regimens for Initial Treatment of HIV Infection: A Systematic Review and Metaanalysis of Randomized Trials.	Borges √ÅH, Lundh A, Tendal B, Bartlett JA, Clumeck N, Costagliola D, Daar ES, Echeverr√≠a P, Gissl√©n M, Huedo-Medina TB, Hughes MD, Huppler Hullsiek K, Khabo P, Komati S, Kumar P, Lockman S, MacArthur RD, Maggiolo F, Matteelli A, Miro JM, Oka S, Petoumenos K, et al.	Clin Infect Dis. 2016 Jul 15;63(2):268-80. doi: 10.1093/cid/ciw236. Epub 2016 Apr 18. Review.
WoS	Cardiometabolic Changes in Treated Versus Never Treated HIV-Infected Black South Africans: The PURE Study	Botha, S; Fourie, CMT; van Rooyen, JM; Kruger, A; Schutte, AE	HEART LUNG AND CIRCULATION
WoS	Exploring HIV risk perception and behaviour in the context of antiretroviral treatment: results from a township household survey	Boulle, A; Hilderbrand, K; Menten, J; Coetzee, D; Ford, N; Matthys, F; Boelaert, M; Van der Stuyft, P	AIDS CARE-PSYCHOLOGICAL AND SOCIO-MEDICAL ASPECTS OF AIDS/HIV
PubMed | WoS	Decrease of microscopic Plasmodium falciparum infection prevalence during pregnancy following IPTp-SP implementation in urban cities of Gabon.	Bouyou-Akotet MK, Mawili-Mboumba DP, Kendjo E, Moutandou Chiesa S, Tshibola Mbuyi ML, Tsoumbou-Bakana G, Zong J, Ambounda N, Kombila M.	Trans R Soc Trop Med Hyg. 2016 Jun;110(6):333-42. doi: 10.1093/trstmh/trw034. Epub 2016 Jun 6.
WoS	Falciparum Malaria as an Emerging Cause of Fever in Adults Living in Gabon, Central Africa	Bouyou-Akotet, MK; Offouga, CL; Mawili-Mboumba, DP; Essola, L; Madoungou, B; Kombila, M	BIOMED RESEARCH INTERNATIONAL
PubMed | WoS	Relationships between familial HIV/AIDS and symptoms of anxiety and depression: the mediating effect of bullying victimization in a prospective sample of South African children and adolescents.	Boyes ME, Cluver LD.	J Youth Adolesc. 2015 Apr;44(4):847-59. doi: 10.1007/s10964-014-0146-3. Epub 2014 Jul 5.
WoS	Bullying Victimisation, Internalising Symptoms, and Conduct Problems in South African Children and Adolescents: A Longitudinal Investigation	Boyes, ME; Bowes, L; Cluver, LD; Ward, CL; Badcock, NA	JOURNAL OF ABNORMAL CHILD PSYCHOLOGY
WoS	Mental health in South African adolescents living with HIV: correlates of internalising and externalising symptoms	Boyes, ME; Cluver, LD; Meinck, F; Casale, M; Newnham, E	AIDS CARE-PSYCHOLOGICAL AND SOCIO-MEDICAL ASPECTS OF AIDS/HIV
PubMed	Client characteristics and HIV risk associated with repeat HIV testing among women in Ethiopia.	Bradley H, Tsui A, Kidanu A, Gillespie D.	AIDS Behav. 2011 May;15(4):725-33. doi: 10.1007/s10461-010-9765-1.
WoS	Educational attainment and HIV status among ethiopian voluntary counseling and testing clients	Bradley, H; Bedada, A; Brahmbhatt, H; Kidanu, A; Gillespie, D; Tsui, A	AIDS AND BEHAVIOR
WoS	Sexually Transmitted Bedfellows: Exquisite Association Between HIV and Herpes Simplex Virus Type 2 in 21 Communities in Southern Africa in the HIV Prevention Trials Network 071 (PopART) Study	Bradley, J; Floyd, S; Piwowar-Manning, E; Laeyendecker, O; Young, A; Bell-Mandla, N; Bwalya, J; Bock, P; Fidler, S; Ayles, H; Hayes, RJ	JOURNAL OF INFECTIOUS DISEASES
PubMed	Prevalence and determinants of adolescent pregnancy in urban disadvantaged settings across five cities.	Brahmbhatt H, K√•gesten A, Emerson M, Decker MR, Olumide AO, Ojengbede O, Lou C, Sonenstein FL, Blum RW, Delany-Moretlwe S.	J Adolesc Health. 2014 Dec;55(6 Suppl):S48-57. doi: 10.1016/j.jadohealth.2014.07.023. Epub 2014 Nov 19.
PubMed | WoS	Sustainability of first-line antiretroviral regimens: findings from a large HIV treatment program in western Kenya.	Braitstein P, Ayuo P, Mwangi A, Wools-Kaloustian K, Musick B, Siika A, Kimaiyo S.	J Acquir Immune Defic Syndr. 2010 Feb;53(2):254-9. doi: 10.1097/QAI.0b013e3181b8f26e.
PubMed | WoS	The clinical burden of tuberculosis among human immunodeficiency virus-infected children in Western Kenya and the impact of combination antiretroviral treatment.	Braitstein P, Nyandiko W, Vreeman R, Wools-Kaloustian K, Sang E, Musick B, Sidle J, Yiannoutsos C, Ayaya S, Carter EJ.	Pediatr Infect Dis J. 2009 Jul;28(7):626-32. doi: 10.1097/INF.0b013e31819665c5.
PubMed	Cervical cancer screening uptake in women aged between 15 and 64 years in Mozambique.	Brand√£o M, Tulsid√°s S, Damasceno A, Silva-Matos C, Carrilho C, Lunet N.	Eur J Cancer Prev. 2019 Jul;28(4):338-343. doi: 10.1097/CEJ.0000000000000459.
WoS	Experiences of structural vulnerability among exotic dancers in Baltimore, Maryland: Co-occurring social and economic antecedents of HIV/STI risk	Brantley, ML; Footer, KHA; Lim, S; Kerrigan, D; Sherman, SG	INTERNATIONAL JOURNAL OF DRUG POLICY
PubMed	Smoking prevalence differs by location of residence among Ghanaians in Africa and Europe: The RODAM study.	Brathwaite R, Addo J, Kunst AE, Agyemang C, Owusu-Dabo E, de-Graft Aikins A, Beune E, Meeks K, Klipstein-Grobusch K, Bahendeka S, Mockenhaupt FP, Amoah S, Galbete C, Schulze MB, Danquah I, Smeeth L.	PLoS One. 2017 May 5;12(5):e0177291. doi: 10.1371/journal.pone.0177291. eCollection 2017.
PubMed	A Systematic Review of Tobacco Smoking Prevalence and Description of Tobacco Control Strategies in Sub-Saharan African Countries; 2007 to 2014.	Brathwaite R, Addo J, Smeeth L, Lock K.	PLoS One. 2015 Jul 10;10(7):e0132401. doi: 10.1371/journal.pone.0132401. eCollection 2015. Review. Erratum in: PLoS One. 2016;11(5):e0155572.
PubMed | WoS	Perspectives on intimate partner violence in Swaziland amongst 18-29-year-old men undergoing medical circumcision.	Brear M, Bessarab D.	Cult Health Sex. 2012;14(1):31-43. doi: 10.1080/13691058.2011.607903. Epub 2011 Sep 21.
PubMed | WoS	Conquering the intolerable burden of malaria: what's new, what's needed: a summary.	Breman JG, Alilio MS, Mills A.	Am J Trop Med Hyg. 2004 Aug;71(2 Suppl):1-15. Review.
PubMed	Prevalence and predictors of maternal peripheral malaria parasitemia in central Mozambique.	Brentlinger PE, Montoya P, Rojas AJ, Correia MA, Dgedge M, Sa√∫te F, Gimbel-Sherr K, Mercer MA, Gloyd S.	Am J Trop Med Hyg. 2007 Aug;77(2):228-34.
PubMed	Malarial cases presenting to a European urban Emergency Department.	Breslin TM, Ionmhain UN, Bergin C, Gallagher D, Collins N, Kinsella N, McMahon G.	Eur J Emerg Med. 2013 Apr;20(2):115-9. doi: 10.1097/MEJ.0b013e328352d335.
WoS	Factors Associated with HIV Prevalence and HIV Testing in Sierra Leone: Findings from the 2008 Demographic Health Survey	Brima, N; Burns, F; Fakoya, I; Kargbo, B; Conteh, S; Copas, A	PLOS ONE
PubMed | WoS	An association between ethnic diversity and HIV prevalence in sub-Saharan Africa.	Brodish PH.	J Biosoc Sci. 2013 Nov;45(6):853-62.
WoS	Using Local Climate Zones in Sub-Saharan Africa to tackle urban health issues	Brousse, O; Georganos, S; Demuzere, M; Vanhuysse, S; Wouters, H; Wolff, E; Linard, C; van Lipzig, NPM; Dujardin, S	URBAN CLIMATE
PubMed	Sexual violence in Lesotho.	Brown L, Thurman T, Bloem J, Kendall C.	Stud Fam Plann. 2006 Dec;37(4):269-80.
PubMed	Social Support and Its Effects on Adolescent Sexual Risk Taking: A Look at Vulnerable Populations in Baltimore and Johannesburg.	Bruederle A, Delany-Moretlwe S, Mmari K, Brahmbhatt H.	J Adolesc Health. 2019 Jan;64(1):56-62. doi: 10.1016/j.jadohealth.2018.07.004. Epub 2018 Oct 2.
PubMed | WoS	Risk factors for mortality in Malawian children with human immunodeficiency virus and tuberculosis co-infection.	Buck WC, Olson D, Kabue MM, Ahmed S, Nchama LK, Munthali A, Hosseinipour MC, Kazembe PN.	Int J Tuberc Lung Dis. 2013 Nov;17(11):1389-95. doi: 10.5588/ijtld.13.0030.
PubMed | WoS	Socio-demographic and sexual practices associated with HIV infection in Kenyan injection and non-injection drug users.	Budambula V, Matoka C, Ouma J, Ahmed AA, Otieno MF, Were T.	BMC Public Health. 2018 Jan 30;18(1):193. doi: 10.1186/s12889-018-5100-y.
WoS	PREVALENCE AND FACTORS ASSOCIATED WITH HIV AND HEPATITIS B VIRUS INFECTIONS AMONG FEMALE COMMERCIAL SEX WORKERS IN MEKELLE, ETHIOPIA: CROSS SECTIONAL STUDY	Bugssa, G; Dessalegn, B; Dimtsu, B; Berhane, Y	INTERNATIONAL JOURNAL OF PHARMACEUTICAL SCIENCES AND RESEARCH
WoS	ASSESSMENT OF THE PSYCHOMETRIC PROPERTIES OF HIV KNOWLEDGE ITEMS ACROSS FIVE COUNTRIES	Burke, HM; Fleming, PJ; Guest, G	AIDS EDUCATION AND PREVENTION
WoS	Socioeconomic Determinants of Mortality in HIV: Evidence From a Clinical Cohort in Uganda	Burkey, MD; Weiser, SD; Fehmie, D; Alamo-Talisuna, S; Sunday, P; Nannyunja, J; Reynolds, SJ; Chang, LW	JAIDS-JOURNAL OF ACQUIRED IMMUNE DEFICIENCY SYNDROMES
PubMed	Cross-Sectional Surveys of the Prevalence of Follicular Trachoma and Trichiasis in The Gambia: Has Elimination Been Reached?	Burr SE, Sillah A, Sanou AS, Wadagni AC, Hart J, Harding-Esch EM, Kanyi S, Bailey RL.	PLoS Negl Trop Dis. 2016 Sep 19;10(9):e0004906. doi: 10.1371/journal.pntd.0004906. eCollection 2016 Sep.
PubMed | WoS	Sexual risk behaviours and HIV-1 prevalence among urban men who have sex with men in Cape Town, South Africa.	Burrell E, Mark D, Grant R, Wood R, Bekker LG.	Sex Health. 2010 Jun;7(2):149-53. doi: 10.1071/SH09090.
PubMed	Mammographic density and ageing: A collaborative pooled analysis of cross-sectional data from 22 countries worldwide.	Burton A, Maskarinec G, Perez-Gomez B, Vachon C, Miao H, Lajous M, L√≥pez-Ridaura R, Rice M, Pereira A, Garmendia ML, Tamimi RM, Bertrand K, Kwong A, Ursin G, Lee E, Qureshi SA, Ma H, Vinnicombe S, Moss S, Allen S, Ndumia R, Vinayak S, et al.	PLoS Med. 2017 Jun 30;14(6):e1002335. doi: 10.1371/journal.pmed.1002335. eCollection 2017 Jun.
PubMed | WoS	Patterns of sexual behaviour among secondary school students in Swaziland, southern Africa.	Buseh AG.	Cult Health Sex. 2004 Jul;6(4):355-67. doi: 10.1080/13691050410001668711.
PubMed	Surveying Infections among Pregnant Women in the Niger Delta, Nigeria.	Buseri F, Seiyaboh E, Jeremiah Z.	J Glob Infect Dis. 2010 Sep;2(3):203-11. doi: 10.4103/0974-777X.68525.
WoS	HIV and tuberculosis in Ho Chi Minh City, Vietnam, 1997-2002	Buu, TN; Houben, RMGJ; Quy, HT; Lan, NTN; Borgdorff, MW; Cobelens, FGJ	EMERGING INFECTIOUS DISEASES
WoS	The epidemiology of HIV-associated tuberculosis in rural Cambodia	Cain, KR; Kanara, N; Laserson, KF; Vannarith, C; Sameourn, K; Samnang, K; Qualls, ML; Wells, CD; Varma, JK	INTERNATIONAL JOURNAL OF TUBERCULOSIS AND LUNG DISEASE
PubMed | WoS	Analysis of partial and complete protection in malaria cohort studies.	Cairns ME, Asante KP, Owusu-Agyei S, Chandramohan D, Greenwood BM, Milligan PJ.	Malar J. 2013 Oct 5;12:355. doi: 10.1186/1475-2875-12-355.
PubMed	Integrated urban malaria control: a case study in dar es salaam, Tanzania.	Caldas de Castro M, Yamagata Y, Mtasiwa D, Tanner M, Utzinger J, Keiser J, Singer BH.	Am J Trop Med Hyg. 2004 Aug;71(2 Suppl):103-17.
PubMed | WoS	Lack of evidence for frequent heterosexual transmission of human herpesvirus 8 in Zimbabwe.	Campbell TB, Borok M, Ndemera B, Fiorillo S, White IE, Zhang XQ, Machekano RN, Katzenstein D, Gwanzura L.	Clin Infect Dis. 2009 Jun 1;48(11):1601-8. doi: 10.1086/598978.
WoS	Microgeographical structure in the major Neotropical malaria vector Anopheles darlingi using microsatellites and SNP markers	Campos, M; Conn, JE; Alonso, DP; Vinetz, JM; Emerson, KJ; Ribolla, PEM	PARASITES & VECTORS
PubMed	Female sex workers' empowerment strategies amid HIV-related socioeconomic vulnerabilities in Cameroon.	Cange CW, LeBreton M, Saylors K, Billong S, Tamoufe U, Fokam P, Baral S.	Cult Health Sex. 2017 Oct;19(10):1053-1065. doi: 10.1080/13691058.2017.1291993. Epub 2017 Mar 7.
WoS	Influence of stigma and homophobia on mental health and on the uptake of HIV/sexually transmissible infection services for Cameroonian men who have sex with men	Cange, CW; LeBreton, M; Billong, S; Saylors, K; Tamoufe, U; Papworth, E; Yomb, Y; Baral, S	SEXUAL HEALTH
PubMed | WoS	Diversity of high risk human papilloma viruses in women treated with antiretroviral and in healthy controls and discordance with cervical dysplasia in the South of Benin.	Capo-Chichi CD, Aguida B, Chabi NW, Acapko-Ezin J, Sossah-Hiffo J, Agossou VK, Anagbla T, Zannou M, Houngb√© F, Sanni A.	Infect Agent Cancer. 2016 Aug 15;11:43. doi: 10.1186/s13027-016-0090-9. eCollection 2016.
WoS	Evaluating a two-step approach to sexual risk reduction in a publicly-funded STI clinic: Rationale, design, and baseline data from the Health Improvement Project-Rochester (HIP-R)	Carey, MP; Vanable, PA; Senn, TE; Coury-Doniger, P; Urban, MA	CONTEMPORARY CLINICAL TRIALS
WoS	First report of occult hepatitis B infection among ART naive HIV seropositive individuals in Maputo, Mozambique	Carimo, AA; Gudo, ES; Maueia, C; Mabunda, N; Chambal, L; Vubil, A; Flora, A; Antunes, F; Bhatt, N	PLOS ONE
PubMed | WoS	Prevalence and determinants of malaria among children in Zambezia Province, Mozambique	Carlucci, JG; Peratikos, MB; Cherry, CB; Lopez, ML; Green, AF; Gonzalez-Calvo, L; Moon, TD	MALARIA JOURNAL
PubMed | WoS	Knowledge base and caretaker-child communication about HIV in peri-urban schoolchildren of Lusaka, Zambia.	Carnevale J, Gropper AB, Agnew-Blais J, Mimiaga MJ, Mhango A, Bail R, Ngoma M.	AIDS Care. 2011 May;23(5):646-53. doi: 10.1080/09540121.2010.516347.
PubMed | WoS	Correlates of Condom Use and Procedure Knowledge Among Men Accessing Voluntary Medical Male Circumcision in Malawi.	Carrasco MA, Kaufman MR.	Int J Behav Med. 2017 Apr;24(2):305-311. doi: 10.1007/s12529-016-9594-3.
PubMed	Changing spatial patterns and increasing rurality of HIV prevalence in the Democratic Republic of the Congo between 2007 and 2013.	Carrel M, Janko M, Mwandagalirwa MK, Morgan C, Fwamba F, Muwonga J, Tshefu AK, Meshnick S, Emch M.	Health Place. 2016 May;39:79-85. doi: 10.1016/j.healthplace.2016.02.009. Epub 2016 Mar 11.
PubMed	Malaria: diagnosis, treatment and management of a critically ill patient.	Carter C, Mukonka PS.	Br J Nurs. 2017 Jul 13;26(13):762-767. doi: 10.12968/bjon.2017.26.13.762.
PubMed | WoS	Gendered perceptions of HIV risk among young women and men in a high-HIV-prevalence setting.	Casale M, Rogan M, Hynie M, Flicker S, Nixon S, Rubincam C.	Afr J AIDS Res. 2011;10 Suppl 1:301-10. doi: 10.2989/16085906.2011.637728.
PubMed | WoS	Migration, sexual networks, and HIV in Agbogbloshie, Ghana.	Cassels S, Jenness SM, Biney AA, Ampofo WK, Dodoo FN.	Demogr Res. 2014 Oct 10;31:861-888.
PubMed | WoS	Quantifying retention during pre-antiretroviral treatment in a large urban clinic in Uganda.	Castelnuovo B, Musaazi J, Musomba R, Ratanshi RP, Kiragga AN.	BMC Infect Dis. 2015 Jul 1;15:252. doi: 10.1186/s12879-015-0957-1.
PubMed | WoS	Different modalities of entry in a large urban clinic in Uganda and impact on outcomes of patients assessing HIV care and treatment.	Castelnuovo B, Musomba R, Musaazi J, Kiragga AN.	AIDS Care. 2017 Feb;29(2):259-262. Epub 2016 Aug 15.
WoS	Cause-Specific Mortality and the Contribution of Immune Reconstitution Inflammatory Syndrome in the First 3 Years after Antiretroviral Therapy Initiation in an Urban African Cohort	Castelnuovo, B; Manabe, YC; Kiragga, A; Kamya, M; Easterbrook, P; Kambugu, A	CLINICAL INFECTIOUS DISEASES
PubMed | WoS	Community-based environmental management for malaria control: evidence from a small-scale intervention in Dar es Salaam, Tanzania.	Castro MC, Tsuruta A, Kanamori S, Kannady K, Mkude S.	Malar J. 2009 Apr 8;8:57. doi: 10.1186/1475-2875-8-57.
WoS	Adapting an Evidence-Based HIV-Prevention Intervention for Women in Domestic Violence Shelters	Cavanaugh, CE; Campbell, J; Braxton, N; Harvey, J; Wingood, G	PSYCHOLOGY OF VIOLENCE
WoS	Identifying gaps in HIV policy and practice along the HIV care continuum: evidence from a national policy review and health facility surveys in urban and rural Kenya	Cawley, C; McRobie, E; Oti, S; Njamwea, B; Nyaguara, A; Odhiambo, F; Otieno, F; Njage, M; Shoham, T; Church, K; Mee, P; Todd, J; Zaba, B; Reniers, G; Wringe, A	HEALTH POLICY AND PLANNING
PubMed | WoS	Nationwide school malaria parasitaemia survey in public primary schools, the United Republic of Tanzania.	Chacky F, Runge M, Rumisha SF, Machafuko P, Chaki P, Massaga JJ, Mohamed A, Pothin E, Molteni F, Snow RW, Lengeler C, Mandike R.	Malar J. 2018 Dec 5;17(1):452. doi: 10.1186/s12936-018-2601-1.
WoS	Factors associated with contracting sexually transmitted infections among patients in Zvishavane urban, Zimbabwe; 2007	Chadambuka, A; Chimusoro, A; Maradzika, JC; Tshimanga, M; Gombe, NT; Shambira, G	AFRICAN HEALTH SCIENCES
PubMed | WoS	Longitudinal lactate levels from routine point-of-care monitoring in adult Malawian antiretroviral therapy patients: associations with stavudine toxicities.	Chagoma N, Mallewa J, Kaunda S, Njalale Y, Kampira E, Mukaka M, Heyderman RS, van Oosterhout JJ.	Trans R Soc Trop Med Hyg. 2013 Oct;107(10):615-9. doi: 10.1093/trstmh/trt074. Epub 2013 Aug 7.
WoS	Prevalence of antiretroviral therapy treatment failure among HIV-infected pregnant women at first antenatal care: PMTCT Option B plus in Malawi	Chagomerana, MB; Miller, WC; Tang, JH; Hoffman, IF; Harrington, BJ; DiPrete, B; Wallie, S; Jumbe, A; Limarzi, L; Hosseinipour, MC	PLOS ONE
PubMed | WoS	An affordable, quality-assured community-based system for high-resolution entomological surveillance of vector mosquitoes that reflects human malaria infection risk patterns.	Chaki PP, Mlacha Y, Msellemu D, Muhili A, Malishee AD, Mtema ZJ, Kiware SS, Zhou Y, Lobo NF, Russell TL, Dongus S, Govella NJ, Killeen GF.	Malar J. 2012 May 24;11:172. doi: 10.1186/1475-2875-11-172.
PubMed | WoS	HBV infection in untreated HIV-infected adults in Maputo, Mozambique.	Chambal LM, Gudo ES, Carimo A, Corte Real R, Mabunda N, Maueia C, Vubil A, Zicai AF, Bhatt N, Antunes F.	PLoS One. 2017 Jul 31;12(7):e0181836. doi: 10.1371/journal.pone.0181836. eCollection 2017. Erratum in: PLoS One. 2017 Dec 21;12 (12 ):e0190460.
PubMed	Transition to injection and sharing of needles/syringes: potential for HIV transmission among heroin users in Chengdu, China.	Chamla D, Chamla JH, Dabin W, Delin H, Rennes N.	Addict Behav. 2006 Apr;31(4):697-701. Epub 2005 Jun 27.
PubMed | WoS	Integration of HIV infant testing into immunization programmes: a systematic review.	Chamla D, Luo C, Adjorlolo-Johnson G, Vandelaer J, Young M, Costales MO, McClure C.	Paediatr Int Child Health. 2015;35(4):298-304. doi: 10.1080/20469047.2015.1109233. Review.
WoS	The Dynamics of Condom Use with Regular and Casual Partners: Analysis of the 2006 National Sexual Behavior Survey of Thailand	Chamratrithirong, A; Kaiser, P	PLOS ONE
PubMed | WoS	Forecasting high-priority infectious disease surveillance regions: a socioeconomic model.	Chan EH, Scales DA, Brewer TF, Madoff LC, Pollack MP, Hoen AG, Choden T, Brownstein JS.	Clin Infect Dis. 2013 Feb;56(4):517-24. doi: 10.1093/cid/cis932. Epub 2012 Nov 1.
PubMed | WoS	The adult prevalence of HIV in Zambia: results from a population based mobile testing survey conducted in 2013-2014.	Chanda-Kapata P, Kapata N, Klinkenberg E, William N, Mazyanga L, Musukwa K, Kawesha EC, Masiye F, Mwaba P.	AIDS Res Ther. 2016 Jan 19;13:4. doi: 10.1186/s12981-015-0088-1. eCollection 2016.
PubMed | WoS	The prevalence and socio-economic determinants of HIV among teenagers aged 15-18 years who were participating in a mobile testing population based survey in 2013-2014 in Zambia.	Chanda-Kapata P, Klinkenberg E, Maddox N, Ngosa W, Kapata N.	BMC Public Health. 2016 Aug 15;16:789. doi: 10.1186/s12889-016-3449-3.
PubMed	THE REAL McCOIL: A method for the concurrent estimation of the complexity of infection and SNP allele frequency for malaria parasites.	Chang HH, Worby CJ, Yeka A, Nankabirwa J, Kamya MR, Staedke SG, Dorsey G, Murphy M, Neafsey DE, Jeffreys AE, Hubbart C, Rockett KA, Amato R, Kwiatkowski DP, Buckee CO, Greenhouse B.	PLoS Comput Biol. 2017 Jan 26;13(1):e1005348. doi: 10.1371/journal.pcbi.1005348. eCollection 2017 Jan.
WoS	Do behavioural differences help to explain variations in HIV prevalence in adolescents in sub-Saharan Africa?	Chapman, R; White, RG; Shafer, LA; Pettifor, A; Mugurungi, O; Ross, D; Pascoe, S; Cowan, FM; Grosskurth, H; Buve, A; Hayes, RJ	TROPICAL MEDICINE & INTERNATIONAL HEALTH
PubMed	The Burden of Mental Disorders in the Eastern Mediterranean Region, 1990-2013.	Charara R, Forouzanfar M, Naghavi M, Moradi-Lakeh M, Afshin A, Vos T, Daoud F, Wang H, El Bcheraoui C, Khalil I, Hamadeh RR, Khosravi A, Rahimi-Movaghar V, Khader Y, Al-Hamad N, Makhlouf Obermeyer C, Rafay A, Asghar R, Rana SM, Shaheen A, Abu-Rmeileh NM, Husseini A, et al.	PLoS One. 2017 Jan 17;12(1):e0169575. doi: 10.1371/journal.pone.0169575. eCollection 2017.
WoS	Risk of malaria among febrile patients: retrospective analysis of a hospital-based study in an endemic area of northeast India	Chaturvedi, HK; Mahanta, J; Bajpai, RC; Pandey, A	INTERNATIONAL HEALTH
PubMed	HIV epidemiology among female sex workers and their clients in the Middle East and North Africa: systematic review, meta-analyses, and meta-regressions.	Chemaitelly H, Weiss HA, Calvert C, Harfouche M, Abu-Raddad LJ.	BMC Med. 2019 Jun 24;17(1):119. doi: 10.1186/s12916-019-1349-y.
PubMed	Comparing geographic area-based and classical population-based incidence and prevalence rates, and their confidence intervals.	Chen DG.	Prev Med Rep. 2017 Jun 9;7:116-118. doi: 10.1016/j.pmedr.2017.05.017. eCollection 2017 Sep.
PubMed	Using biomarkers to predict TB treatment duration (Predict TB): a prospective, randomized, noninferiority, treatment shortening clinical trial.	Chen RY, Via LE, Dodd LE, Walzl G, Malherbe ST, Loxton AG, Dawson R, Wilkinson RJ, Thienemann F, Tameris M, Hatherill M, Diacon AH, Liu X, Xing J, Jin X, Ma Z, Pan S, Zhang G, Gao Q, Jiang Q, Zhu H, Liang L, et al.	Gates Open Res. 2017 Nov 6;1:9. doi: 10.12688/gatesopenres.12750.1.
WoS	Estimating the population size of men who have sex with men: a modified Laska, Meisner and Siegel procedure taking into account internet populations	Chen, H; Zhang, YH; Tan, HZ; Lin, D; Chen, MS; Chen, NANA; Bao, YG; Wen, SW	SEXUALLY TRANSMITTED INFECTIONS
WoS	Prevalence and determinants of HIV in tuberculosis patients in Wuxi City, Jiangsu province, China: a cross-sectional study	Chen, JD; Cao, WN; Chen, RF; Ren, Y; Li, T	INTERNATIONAL JOURNAL OF STD & AIDS
WoS	A Comparison of the Number of Men Who Have Sex with Men among Rural-To-Urban Migrants with Non-Migrant Rural and Urban Residents in Wuhan, China: A GIS/GPS-Assisted Random Sample Survey Study	Chen, XG; Yu, B; Zhou, DJ; Zhou, W; Gong, J; Li, SY; Stanton, B	PLOS ONE
PubMed | WoS	The association between social support and mental health among vulnerable adolescents in five cities: findings from the study of the well-being of adolescents in vulnerable environments.	Cheng Y, Li X, Lou C, Sonenstein FL, Kalamar A, Jejeebhoy S, Delany-Moretlwe S, Brahmbhatt H, Olumide AO, Ojengbede O.	J Adolesc Health. 2014 Dec;55(6 Suppl):S31-8. doi: 10.1016/j.jadohealth.2014.08.020. Epub 2014 Nov 19.
PubMed | WoS	Concern about HIV and AIDS among older people in the slums of Nairobi, Kenya.	Chepngeno-Langat G, Falkingham JC, Madise NJ, Evandrou M.	Risk Anal. 2012 Sep;32(9):1512-23. doi: 10.1111/j.1539-6924.2011.01765.x. Epub 2012 Feb 10.
PubMed	Perceived sufficiency and usefulness of IEC materials and methods related to HIV/AIDS among high school youth in Addis Ababa, Ethiopia.	Cherie A, Mitkie G, Ismail S, Berhane Y.	Afr J Reprod Health. 2005 Apr;9(1):66-77.
WoS	Lack of Knowledge of HIV Status a Major Barrier to HIV Prevention, Care and Treatment Efforts in Kenya: Results from a Nationally Representative Study	Cherutich, P; Kaiser, R; Galbraith, J; Williamson, J; Shiraishi, RW; Ngare, C; Mermin, J; Marum, E; Bunnell, R	PLOS ONE
PubMed | WoS	To speak or not to speak": A qualitative analysis on the attitude and willingness of women to start conversations about voluntary medical male circumcision with their partners in a peri-urban area, South Africa.	Chetty-Makkan CM, Grund JM, Munyai R, Gadla V, Chihota V, Maraisane M, Charalambous S.	PLoS One. 2019 Jan 25;14(1):e0210480. doi: 10.1371/journal.pone.0210480. eCollection 2019.
PubMed | WoS	Failure to test children of HIV-infected mothers in South Africa: implications for HIV testing strategies for preschool children.	Chhagan MK, Kauchali S, Arpadi SM, Craib MH, Bah F, Stein Z, Davidson LL.	Trop Med Int Health. 2011 Dec;16(12):1490-4. doi: 10.1111/j.1365-3156.2011.02872.x. Epub 2011 Aug 31.
WoS	Comorbidities and mortality among children hospitalized with diarrheal disease in an area of high prevalence of human immunodeficiency virus infection	Chhagan, MK; Kauchali, S	PEDIATRIC INFECTIOUS DISEASE JOURNAL
WoS	Non-communicable diseases and related risk behaviors among men and women living with HIV in Cambodia: findings from a cross-sectional study	Chhoun, P; Ngin, C; Tuot, S; Pal, K; Steel, M; Dionisio, J; Pearson, H; Mburu, G; Brody, C; Yi, SY	INTERNATIONAL JOURNAL FOR EQUITY IN HEALTH
PubMed	Adherence to first-line antiretroviral therapy affects non-virologic outcomes among patients on treatment for more than 12 months in Lusaka, Zambia.	Chi BH, Cantrell RA, Zulu I, Mulenga LB, Levy JW, Tambatamba BC, Reid S, Mwango A, Mwinga A, Bulterys M, Saag MS, Stringer JS.	Int J Epidemiol. 2009 Jun;38(3):746-56. doi: 10.1093/ije/dyp004. Epub 2009 Feb 17.
PubMed	Risk factors for birth asphyxia in an urban health facility in cameroon.	Chiabi A, Nguefack S, Mah E, Nodem S, Mbuagbaw L, Mbonda E, Tchokoteu PF, Doh Frcog A.	Iran J Child Neurol. 2013 Summer;7(3):46-54.
PubMed | WoS	Postnatal depression by HIV status among women in Zimbabwe.	Chibanda D, Mangezi W, Tshimanga M, Woelk G, Rusakaniko S, Stranix-Chibanda L, Midzi S, Shetty AK.	J Womens Health (Larchmt). 2010 Nov;19(11):2071-7. doi: 10.1089/jwh.2010.2012. Epub 2010 Sep 17.
WoS	Validation of the Edinburgh Postnatal Depression Scale among women in a high HIV prevalence area in urban Zimbabwe	Chibanda, D; Mangezi, W; Tshimanga, M; Woelk, G; Rusakaniko, P; Stranix-Chibanda, L; Midzi, S; Maldonado, Y; Shetty, AK	ARCHIVES OF WOMENS MENTAL HEALTH
PubMed	Predictors and outcomes of low birth weight in Lusaka, Zambia.	Chibwesha CJ, Zanolini A, Smid M, Vwalika B, Phiri Kasaro M, Mwanahamuntu M, Stringer JS, Stringer EM.	Int J Gynaecol Obstet. 2016 Sep;134(3):309-14. doi: 10.1016/j.ijgo.2016.03.021. Epub 2016 Jun 9.
PubMed | WoS	Prevalence of anogenital HPV infection, related disease and risk factors among HIV-infected men in inner-city Johannesburg, South Africa: baseline findings from a cohort study.	Chikandiwa A, Chimoyi L, Pisa PT, Chersich MF, Muller EE, Michelow P, Mayaud P, Delany-Moretlwe S.	BMC Public Health. 2017 Jul 4;17(Suppl 3):425. doi: 10.1186/s12889-017-4354-0.
PubMed | WoS	Depression among people living with human immunodeficiency virus infection/acquired immunodeficiency syndrome in Benin City, Nigeria: a comparative study.	Chikezie UE, Otakpor AN, Kuteyi OB, James BO.	Niger J Clin Pract. 2013 Apr-Jun;16(2):238-42. doi: 10.4103/1119-3077.110148.
PubMed	Suicidality among individuals with HIV/AIDS in Benin City, Nigeria: a case-control study.	Chikezie UE, Otakpor AN, Kuteyi OB, James BO.	AIDS Care. 2012;24(7):843-5. doi: 10.1080/09540121.2011.645008. Epub 2012 Jan 24.
PubMed	Nutrient Patterns Associated with Fasting Glucose and Glycated Haemoglobin Levels in a Black South African Population.	Chikowore T, Pisa PT, van Zyl T, Feskens EJ, Wentzel-Viljoen E, Conradie KR.	Nutrients. 2017 Jan 19;9(1). pii: E9. doi: 10.3390/nu9010009.
PubMed | WoS	Using surrogate vaccines to assess feasibility and acceptability of future HIV vaccine trials in men: a randomised trial in inner-city Johannesburg, South Africa.	Chimoyi L, Kamndaya M, Venables E, von Knorring N, Stadler J, MacPhail C, Chersich MF, Rees H, Delany-Moretlwe S.	BMC Public Health. 2017 Jul 4;17(Suppl 3):524. doi: 10.1186/s12889-017-4355-z.
WoS	The Demand for Medical Male Circumcision	Chinkhumba, J; Godlonton, S; Thornton, R	AMERICAN ECONOMIC JOURNAL-APPLIED ECONOMICS
PubMed | WoS	Mental distress in the general population in Zambia: impact of HIV and social factors.	Chipimo PJ, Fylkesnes K.	BMC Public Health. 2009 Aug 18;9:298. doi: 10.1186/1471-2458-9-298.
WoS	Protect or Enable? Teachers' Beliefs and Practices Regarding Provision of Sexuality Education to Learners with Disability in KwaZulu-Natal, South Africa	Chirawu, P; Hanass-Hancock, J; Aderemi, TJ; de Reus, L; Henken, AS	SEXUALITY AND DISABILITY
PubMed	The Impact of Key HIV Intervention Components as Predictors of Sexual Barrier Use: The Zambia Partner Project.	Chitalu N, Mumbi M, Cook R, Weiss SM, Jones D.	J Int Assoc Provid AIDS Care. 2016 Jan-Feb;15(1):51-8. doi: 10.1177/2325957414520980. Epub 2014 Jan 30.
WoS	Spatial and socio-economic effects on malaria morbidity in children under 5 years in Malawi in 2012	Chitunhu, S; Musenge, E	SPATIAL AND SPATIO-TEMPORAL EPIDEMIOLOGY
PubMed	Prevalence of type 2 diabetes mellitus in women of childbearing age in Africa during 2000-2016: a systematic review and meta-analysis.	Chivese T, Werfalli MM, Magodoro I, Chinhoyi RL, Kengne AP, Norris SA, Levitt NS.	BMJ Open. 2019 May 22;9(5):e024345. doi: 10.1136/bmjopen-2018-024345.
PubMed	Managing fear in public health campaigns: a theory-based formative evaluation process.	Cho H, Witte K.	Health Promot Pract. 2005 Oct;6(4):482-90.
PubMed | WoS	HIV self-testing alone or with additional interventions, including financial incentives, and linkage to care or prevention among male partners of antenatal care clinic attendees in Malawi: An adaptive multi-arm, multi-stage cluster randomised trial.	Choko AT, Corbett EL, Stallard N, Maheswaran H, Lepine A, Johnson CC, Sakala D, Kalua T, Kumwenda M, Hayes R, Fielding K.	PLoS Med. 2019 Jan 2;16(1):e1002719. doi: 10.1371/journal.pmed.1002719. eCollection 2019 Jan.
PubMed	Screening for cervical cancer among HIV-positive and HIV-negative women in Cameroon using simultaneous co-testing with careHPV DNA testing and visual inspection enhanced by digital cervicography: Findings of initial screening and one-year follow-up.	Cholli P, Bradford L, Manga S, Nulah K, Kiyang E, Manjuh F, DeGregorio G, Ogembo RK, Orock E, Liu Y, Wamai RG, Sheldon LK, Gona PN, Sando Z, Welty T, Welty E, Ogembo JG.	Gynecol Oncol. 2018 Jan;148(1):118-125. doi: 10.1016/j.ygyno.2017.11.002. Epub 2017 Nov 16.
PubMed | WoS	Estimating HIV prevalence and risk behaviors among high-risk heterosexual men with multiple sex partners: use of respondent-driven sampling.	Chopra M, Townsend L, Johnston L, Mathews C, Tomlinson M, O'bra H, Kendall C.	J Acquir Immune Defic Syndr. 2009 May 1;51(1):72-7. doi: 10.1097/QAI.0b013e31819907de.
WoS	Hepatitis B virus infection in HIV-exposed infants in the Western Cape, South Africa	Chotun, N; Nel, E; Cotton, MF; Preiser, W; Andersson, MI	VACCINE
WoS	Timing of antiretroviral therapy in Cambodian hospital after diagnosis of tuberculosis: impact of revised WHO guidelines	Choun, K; Pe, R; Thai, S; Lorent, N; Lynen, L; van Griensven, J	BULLETIN OF THE WORLD HEALTH ORGANIZATION
WoS	Body Mass Index, Prevalence and Predictors of Obesity in Urban and Rural Communities in Abia State South Eastern Nigeria	Chukwuonye, II; Chuku, A; Onyeonoro, U; Ukegbu, A; Anyabolu, E; Okpechi, I; Madukwe, OO; Ogah, OS	JOURNAL OF DIABETES & METABOLISM
PubMed	Increased adhesion of Plasmodium falciparum infected erythrocytes to ICAM-1 in children with acute intestinal injury.	Church JA, Nyamako L, Olupot-Olupot P, Maitland K, Urban BC.	Malar J. 2016 Feb 1;15:54. doi: 10.1186/s12936-016-1110-3.
PubMed | WoS	Early marriage and HIV risks in sub-Saharan Africa.	Clark S.	Stud Fam Plann. 2004 Sep;35(3):149-60.
PubMed | WoS	Factors determining the heterogeneity of malaria incidence in children in Kampala, Uganda.	Clark TD, Greenhouse B, Njama-Meya D, Nzarubara B, Maiteki-Sebuguzi C, Staedke SG, Seto E, Kamya MR, Rosenthal PJ, Dorsey G.	J Infect Dis. 2008 Aug 1;198(3):393-400. doi: 10.1086/589778.
PubMed	Characterisation of the opposing effects of G6PD deficiency on cerebral malaria and severe malarial anaemia.	Clarke GM, Rockett K, Kivinen K, Hubbart C, Jeffreys AE, Rowlands K, Jallow M, Conway DJ, Bojang KA, Pinder M, Usen S, Sisay-Joof F, Sirugo G, Toure O, Thera MA, Konate S, Sissoko S, Niangaly A, Poudiougou B, Mangano VD, Bougouma EC, Sirima SB, et al.	Elife. 2017 Jan 9;6. pii: e15085. doi: 10.7554/eLife.15085.
PubMed	The impact of patient demographics and comorbidities upon burns admitted to Tygerberg Hospital Burns Unit, Western Cape, South Africa.	Cloake T, Haigh T, Cheshire J, Walker D.	Burns. 2017 Mar;43(2):411-416. doi: 10.1016/j.burns.2016.08.031. Epub 2016 Sep 19.
PubMed | WoS	Gender role conflict and sexual health and relationship practices amongst young men living in urban informal settlements in South Africa.	Closson K, Hatcher A, Sikweyiya Y, Washington L, Mkhwanazi S, Jewkes R, Dunkle K, Gibbs A.	Cult Health Sex. 2019 Feb 14:1-17. doi: 10.1080/13691058.2019.1568578. [Epub ahead of print]
PubMed	Acceptability and feasibility of a financial incentive intervention to improve retention in HIV care among pregnant women in Johannesburg, South Africa.	Clouse K, Mongwenyana C, Musina M, Bokaba D, Long L, Maskew M, Ahonkhai A, Fox MP.	AIDS Care. 2018 Apr;30(4):453-460. doi: 10.1080/09540121.2017.1394436. Epub 2017 Oct 25.
PubMed | WoS	Child-focused state cash transfers and adolescent risk of HIV infection in South Africa: a propensity-score-matched case-control study.	Cluver L, Boyes M, Orkin M, Pantelic M, Molwena T, Sherr L.	Lancet Glob Health. 2013 Dec;1(6):e362-70. doi: 10.1016/S2214-109X(13)70115-3. Epub 2013 Nov 26.
PubMed | WoS	Poverty, AIDS and child health: identifying highest-risk children in South Africa.	Cluver L, Boyes M, Orkin M, Sherr L.	S Afr Med J. 2013 Oct 11;103(12):910-5. doi: 10.7196/samj.7045.
PubMed | WoS	The hidden harm of home-based care: pulmonary tuberculosis symptoms among children providing home medical care to HIV/AIDS-affected adults in South Africa.	Cluver L, Orkin M, Moshabela M, Kuo C, Boyes M.	AIDS Care. 2013;25(6):748-55. doi: 10.1080/09540121.2013.772281. Epub 2013 Mar 4.
PubMed | WoS	Sustainable Survival for adolescents living with HIV: do SDG-aligned provisions reduce potential mortality risk?	Cluver L, Pantelic M, Orkin M, Toska E, Medley S, Sherr L.	J Int AIDS Soc. 2018 Feb;21 Suppl 1. doi: 10.1002/jia2.25056.
PubMed | WoS	Cash plus care: social protection cumulatively mitigates HIV-risk behaviour among adolescents in South Africa.	Cluver LD, Orkin FM, Boyes ME, Sherr L.	AIDS. 2014 Jul;28 Suppl 3:S389-97. doi: 10.1097/QAD.0000000000000340.
PubMed	Improving lives by accelerating progress towards the UN Sustainable Development Goals for adolescents living with HIV: a prospective cohort study.	Cluver LD, Orkin FM, Campeau L, Toska E, Webb D, Carlqvist A, Sherr L.	Lancet Child Adolesc Health. 2019 Apr;3(4):245-254. doi: 10.1016/S2352-4642(19)30033-1. Erratum in: Lancet Child Adolesc Health. 2019 Jun 12;:.
PubMed | WoS	Structural drivers and social protection: mechanisms of HIV risk and HIV prevention for South African adolescents.	Cluver LD, Orkin FM, Meinck F, Boyes ME, Sherr L.	J Int AIDS Soc. 2016 Apr 15;19(1):20646. doi: 10.7448/IAS.19.1.20646. eCollection 2016.
PubMed | WoS	Can Social Protection Improve Sustainable Development Goals for Adolescent Health?	Cluver LD, Orkin FM, Meinck F, Boyes ME, Yakubovich AR, Sherr L.	PLoS One. 2016 Oct 17;11(10):e0164808. doi: 10.1371/journal.pone.0164808. eCollection 2016.
PubMed | WoS	Combination Social Protection for Reducing HIV-Risk Behavior Among Adolescents in South Africa.	Cluver LD, Orkin FM, Yakubovich AR, Sherr L.	J Acquir Immune Defic Syndr. 2016 May 1;72(1):96-104. doi: 10.1097/QAI.0000000000000938.
WoS	Risk and protective factors for bullying victimization among AIDS-affected and vulnerable children in South Africa	Cluver, L; Bowes, L; Gardner, F	CHILD ABUSE & NEGLECT
WoS	Posttraumatic Stress in AIDS-Orphaned Children Exposed to High Levels of Trauma: The Protective Role of Perceived Social Support	Cluver, L; Fincham, DS; Seedat, S	JOURNAL OF TRAUMATIC STRESS
WoS	Psychological distress amongst AIDS-orphaned children in urban South Africa	Cluver, L; Gardner, F; Operario, D	JOURNAL OF CHILD PSYCHOLOGY AND PSYCHIATRY
WoS	Child and Adolescent Suicide Attempts, Suicidal Behavior, and Adverse Childhood Experiences in South Africa: A Prospective Study	Cluver, L; Orkin, M; Boyes, ME; Sherr, L	JOURNAL OF ADOLESCENT HEALTH
WoS	Effects of stigma on the mental health of adolescents orphaned by AIDS	Cluver, LD; Gardner, F; Operario, D	JOURNAL OF ADOLESCENT HEALTH
WoS	Local understandings of, and responses to, HIV: Rural-urban migrants in Tanzania	Coast, E	SOCIAL SCIENCE & MEDICINE
PubMed | WoS	Current drivers and geographic patterns of HIV in Lesotho: implications for treatment and prevention in Sub-Saharan Africa.	Coburn BJ, Okano JT, Blower S.	BMC Med. 2013 Oct 16;11:224. doi: 10.1186/1741-7015-11-224.
WoS	Using geospatial mapping to design HIV elimination strategies for sub-Saharan Africa	Coburn, BJ; Okano, JT; Blower, S	SCIENCE TRANSLATIONAL MEDICINE
PubMed | WoS	Community views of inter-generational sex: findings from focus groups in Botswana, Namibia and Swaziland.	Cockcroft A, Kunda JL, Kgakole L, Masisi M, Laetsang D, Ho-Foster A, Marokoane N, Andersson N.	Psychol Health Med. 2010 Oct;15(5):507-14. doi: 10.1080/13548506.2010.487314.
PubMed | WoS	Effectiveness of the first district-wide programme for the prevention of mother-to-child transmission of HIV in South Africa.	Coetzee D, Hilderbrand K, Boulle A, Draper B, Abdullah F, Goemaere E.	Bull World Health Organ. 2005 Jul;83(7):489-94.
PubMed | WoS	Patterns of movement and risk of HIV infection in rural Zimbabwe.	Coffee MP, Garnett GP, Mlilo M, Voeten HA, Chandiwana S, Gregson S.	J Infect Dis. 2005 Feb 1;191 Suppl 1:S159-67.
PubMed	Changes in viral hepatitis B screening practices over time in West African HIV clinics.	Coffie PA, Patassi A, Doumbia A, Bado G, Messou E, Minga A, Allah-Kouadio E, Zannou DM, Seydi M, Kakou AR, Dabis F, Wandeler G.	Med Mal Infect. 2017 Oct;47(6):394-400. doi: 10.1016/j.medmal.2017.04.011. Epub 2017 May 23.
PubMed | WoS	Mortality amongst patients with influenza-associated severe acute respiratory illness, South Africa, 2009-2013.	Cohen C, Moyes J, Tempia S, Groome M, Walaza S, Pretorius M, Dawood H, Chhagan M, Haffejee S, Variava E, Kahn K, von Gottberg A, Wolter N, Cohen AL, Malope-Kgokong B, Venter M, Madhi SA.	PLoS One. 2015 Mar 18;10(3):e0118884. doi: 10.1371/journal.pone.0118884. eCollection 2015.
PubMed	Epidemiology of severe acute respiratory illness (SARI) among adults and children aged ‚â•5 years in a high HIV-prevalence setting, 2009-2012.	Cohen C, Walaza S, Moyes J, Groome M, Tempia S, Pretorius M, Hellferscee O, Dawood H, Haffejee S, Variava E, Kahn K, Tshangela A, von Gottberg A, Wolter N, Cohen AL, Kgokong B, Venter M, Madhi SA.	PLoS One. 2015 Feb 23;10(2):e0117716. doi: 10.1371/journal.pone.0117716. eCollection 2015.
PubMed | WoS	Local topographic wetness indices predict household malaria risk better than land-use and land-cover in the western Kenya highlands.	Cohen JM, Ernst KC, Lindblade KA, Vulule JM, John CC, Wilson ML.	Malar J. 2010 Nov 16;9:328. doi: 10.1186/1475-2875-9-328.
PubMed	Treatment correlates of successful outcomes in pulmonary multidrug-resistant tuberculosis: an individual patient data meta-analysis.	Collaborative Group for the Meta-Analysis of Individual Patient Data in MDR-TB treatment, Ahmad N, Ahuja SD, Akkerman OW, Alffenaar JC, Anderson LF, Baghaei P, Bang D, Barry PM, Bastos ML, Behera D, Benedetti A, Bisson GP, Boeree MJ, Bonnet M, Brode SK, Brust JCM, Cai Y, Caumes E, Cegielski JP, Centis R, Chan PC, et al.	Lancet. 2018 Sep 8;392(10150):821-834. doi: 10.1016/S0140-6736(18)31644-1. Review.
WoS	Seroprevalence of six different viruses among pregnant women and blood donors in rural and urban Burkina Faso: A comparative analysis	Collenberg, E; Ouedraogo, T; Ganame, J; Fickenscher, H; Kynast-Wolf, G; Becher, H; Kouyate, B; Krausslich, HG; Sangare, L; Tebit, DM	JOURNAL OF MEDICAL VIROLOGY
PubMed | WoS	HIV post-exposure prophylaxis for child rape survivors in KwaZulu-Natal, South Africa: who qualifies and who complies?	Collings SJ, Bugwandeen SR, Wiles WA.	Child Abuse Negl. 2008 Apr;32(4):477-83. doi: 10.1016/j.chiabu.2007.05.007. Epub 2008 May 2.
PubMed | WoS	Migration and the epidemiological transition: insights from the Agincourt sub-district of northeast South Africa.	Collinson MA, White MJ, Bocquier P, McGarvey ST, Afolabi SA, Clark SJ, Kahn K, Tollman SM.	Glob Health Action. 2014 May 15;7:23514. doi: 10.3402/gha.v7.23514. eCollection 2014.
WoS	Trends in internal labour migration from rural Limpopo Province, male risk behaviour, and implications for the spread of HIV/AIDS in rural South Africa	Collinson, MA; Wolff, B; Tollman, SM; Kahn, K	JOURNAL OF ETHNIC AND MIGRATION STUDIES
PubMed	The BRCA2 c.68-7T¬†>¬†A variant is not pathogenic: A model for clinical calibration of spliceogenicity.	Colombo M, L√≤pez-Perolio I, Meeks HD, Caleca L, Parsons MT, Li H, De Vecchi G, Tudini E, Foglia C, Mondini P, Manoukian S, Behar R, Garcia EBG, Meindl A, Montagna M, Niederacher D, Schmidt AY, Varesco L, Wappenschmidt B, Bolla MK, Dennis J, Michailidou K, et al.	Hum Mutat. 2018 May;39(5):729-741. doi: 10.1002/humu.23411. Epub 2018 Apr 6.
WoS	The Impact of Information About the Female Condom on Female Condom Use Among Males and Females from a US Urban Community	Coman, EN; Weeks, MR; Yanovitzky, I; Iordache, E; Barbour, R; Coman, MA; Huedo-Medina, TB	AIDS AND BEHAVIOR
PubMed	The effect of chloroquine dose and primaquine on Plasmodium vivax recurrence: a WorldWide Antimalarial Resistance Network systematic review and individual patient pooled meta-analysis.	Commons RJ, Simpson JA, Thriemer K, Humphreys GS, Abreha T, Alemu SG, A√±ez A, Anstey NM, Awab GR, Baird JK, Barber BE, Borghini-Fuhrer I, Chu CS, D'Alessandro U, Dahal P, Daher A, de Vries PJ, Erhart A, Gomes MSM, Gonzalez-Ceron L, Grigg MJ, Heidari A, et al.	Lancet Infect Dis. 2018 Sep;18(9):1025-1034. doi: 10.1016/S1473-3099(18)30348-7. Epub 2018 Jul 20.
PubMed | WoS	Epidemiology of HIV in South Africa--results of a national, community-based survey.	Connolly C, Shisana O, Colvin M, Stoker D.	S Afr Med J. 2004 Sep;94(9):776-81. Erratum in: S Afr Med J. 2004 Nov;94(11):872. Shishana, Olive [corrected to Shisana, Olive].
WoS	A polymorphism that reduces RANTES expression is associated with protection from death in HIV-seropositive Ugandans with advanced disease	Cooke, GS; Tosh, K; Ramaley, PA; Kaleebu, P; Zhuang, J; Nakiyingi, JS; Watera, C; Gilks, CF; French, N; Whitworth, JAG; Hill, AVS	JOURNAL OF INFECTIOUS DISEASES
WoS	Patterns of haemosporidian prevalence along a range expansion in introduced Kenyan house sparrows Passer domesticus	Coon, CAC; Martin, LB	JOURNAL OF AVIAN BIOLOGY
PubMed | WoS	Mother-to-child transmission of HIV-1 infection during exclusive breastfeeding in the first 6 months of life: an intervention cohort study.	Coovadia HM, Rollins NC, Bland RM, Little K, Coutsoudis A, Bennish ML, Newell ML.	Lancet. 2007 Mar 31;369(9567):1107-16.
PubMed	An Examination of Twitter Data to Identify Risky Sexual Practices Among Youth and Young Adults in Botswana.	Cornelius J, Kennedy A, Wesslen R.	Int J Environ Res Public Health. 2019 Feb 23;16(4). pii: E656. doi: 10.3390/ijerph16040656.
PubMed | WoS	Gender inequality: Bad for men's health.	Cornell M.	South Afr J HIV Med. 2013 Jan 1;14(1):12-14.
PubMed | WoS	Clinic-based intervention reduces unprotected sexual behavior among HIV-infected patients in KwaZulu-Natal, South Africa: results of a pilot study.	Cornman DH, Kiene SM, Christie S, Fisher WA, Shuper PA, Pillay S, Friedland GH, Thomas CM, Lodge L, Fisher JD.	J Acquir Immune Defic Syndr. 2008 Aug 15;48(5):553-60. doi: 10.1097/QAI.0b013e31817bebd7.
PubMed	Identification of four novel susceptibility loci for oestrogen receptor negative breast cancer.	Couch FJ, Kuchenbaecker KB, Michailidou K, Mendoza-Fandino GA, Nord S, Lilyquist J, Olswold C, Hallberg E, Agata S, Ahsan H, Aittom√§ki K, Ambrosone C, Andrulis IL, Anton-Culver H, Arndt V, Arun BK, Arver B, Barile M, Barkardottir RB, Barrowdale D, Beckmann L, Beckmann MW, et al.	Nat Commun. 2016 Apr 27;7:11375. doi: 10.1038/ncomms11375.
PubMed | WoS	High-dose vitamin D3 reduces deficiency caused by low UVB exposure and limits HIV-1 replication in urban Southern Africans.	Coussens AK, Naude CE, Goliath R, Chaplin G, Wilkinson RJ, Jablonski NG.	Proc Natl Acad Sci U S A. 2015 Jun 30;112(26):8052-7. doi: 10.1073/pnas.1500909112. Epub 2015 Jun 15.
PubMed	Impact of Xpert MTB/RIF for TB diagnosis in a primary care clinic with high TB and HIV prevalence in South Africa: a pragmatic randomised trial.	Cox HS, Mbhele S, Mohess N, Whitelaw A, Muller O, Zemanay W, Little F, Azevedo V, Simpson J, Boehme CC, Nicol MP.	PLoS Med. 2014 Nov 25;11(11):e1001760. doi: 10.1371/journal.pmed.1001760. eCollection 2014 Nov.
WoS	Epidemic Levels of Drug Resistant Tuberculosis (MDR and XDR-TB) in a High HIV Prevalence Setting in Khayelitsha, South Africa	Cox, HS; McDermid, C; Azevedo, V; Muller, O; Coetzee, D; Simpson, J; Barnard, M; Coetzee, G; van Cutsem, G; Goemaere, E	PLOS ONE
PubMed | WoS	Challenges with couples, serodiscordance and HIV disclosure: healthcare provider perspectives on delivering safer conception services for HIV-affected couples, South Africa.	Crankshaw TL, Mindry D, Munthree C, Letsoalo T, Maharaj P.	J Int AIDS Soc. 2014 Mar 12;17:18832. doi: 10.7448/IAS.17.1.18832. eCollection 2014.
PubMed	Exploring the relationship between chronic undernutrition and asymptomatic malaria in Ghanaian children.	Crookston BT, Alder SC, Boakye I, Merrill RM, Amuasi JH, Porucznik CA, Stanford JB, Dickerson TT, Dearden KA, Hale DC, Sylverken J, Snow BS, Osei-Akoto A, Ansong D.	Malar J. 2010 Feb 2;9:39. doi: 10.1186/1475-2875-9-39.
PubMed | WoS	Risk factors for multidrug-resistant invasive pneumococcal disease in South Africa, a setting with high HIV prevalence, in the prevaccine era from 2003 to 2008.	Crowther-Gibson P, Cohen C, Klugman KP, de Gouveia L, von Gottberg A; Group for Enteric, Respiratory, and Meningeal Disease Surveillance in South Africa (GERMS-SA)..	Antimicrob Agents Chemother. 2012 Oct;56(10):5088-95. Epub 2012 Jul 16.
PubMed	Public health and international drug policy.	Csete J, Kamarulzaman A, Kazatchkine M, Altice F, Balicki M, Buxton J, Cepeda J, Comfort M, Goosby E, Goul√£o J, Hart C, Kerr T, Lajous AM, Lewis S, Martin N, Mej√≠a D, Camacho A, Mathieson D, Obot I, Ogunrombi A, Sherman S, Stone J, et al.	Lancet. 2016 Apr 2;387(10026):1427-1480. doi: 10.1016/S0140-6736(16)00619-X. Epub 2016 Mar 24. Review. No abstract available.
WoS	Towards UNAIDS Fast-Track goals: targeting priority geographic areas for HIV prevention and care in Zimbabwe	Cuadros, DF; Li, JJ; Mukandayire, Z; Musuka, GN; Branscum, AJ; Sartoriu, B; Mugurungi, O; Tanser, F	AIDS
WoS	Suicidal Ideation among Youth Living in the Slums of Kampala, Uganda	Culbreth, R; Swahn, MH; Ndetei, D; Ametewee, L; Kasirye, R	INTERNATIONAL JOURNAL OF ENVIRONMENTAL RESEARCH AND PUBLIC HEALTH
PubMed	Epidemiologic and Spatiotemporal Characterization of Influenza and Severe Acute Respiratory Infection in Uganda, 2010-2015.	Cummings MJ, Bakamutumaho B, Kayiwa J, Byaruhanga T, Owor N, Namagambo B, Wolf A, Wamala JF, Morse SS, Lutwama JJ, O'Donnell MR.	Ann Am Thorac Soc. 2016 Dec;13(12):2159-2168.
PubMed	Precision Surveillance for Viral Respiratory Pathogens: Virome Capture Sequencing for the Detection and Genomic Characterization of Severe Acute Respiratory Infection in Uganda.	Cummings MJ, Tokarz R, Bakamutumaho B, Kayiwa J, Byaruhanga T, Owor N, Namagambo B, Wolf A, Mathema B, Lutwama JJ, Schluger NW, Lipkin WI, O'Donnell MR.	Clin Infect Dis. 2019 Mar 19;68(7):1118-1125. doi: 10.1093/cid/ciy656.
PubMed | WoS	Nutritional and socio-economic factors associated with Plasmodium falciparum infection in children from Equatorial Guinea: results from a nationally representative survey.	Custodio E, Descalzo MA, Villamor E, Molina L, S√°nchez I, Lwanga M, Bernis C, Benito A, Roche J.	Malar J. 2009 Oct 8;8:225. doi: 10.1186/1475-2875-8-225.
WoS	Nonadherence to antiretroviral therapy among HIV infected patients in Zambia is concentrated among a minority of patients and is highly variable across clinics	Czaicki, NL; Holmes, CB; Sikazwe, I; Bolton, C; Savory, T; Mwanza, MW; Moyo, C; Padian, NS; Geng, EH	AIDS
PubMed | WoS	Reduction of anti-malarial consumption after rapid diagnostic tests implementation in Dar es Salaam: a before-after and cluster randomized controlled study.	D'Acremont V, Kahama-Maro J, Swai N, Mtasiwa D, Genton B, Lengeler C.	Malar J. 2011 Apr 29;10:107. doi: 10.1186/1475-2875-10-107.
PubMed | WoS	Field evaluation of the intermittent preventive treatment of malaria during pregnancy (IPTp) in Benin: evolution of the coverage rate since its implementation.	d'Almeida TC, Agboton-Zoumenou MA, Garcia A, Massougbodji A, Briand V, Imorou Y, Cottrell G.	Parasit Vectors. 2011 Jun 16;4:108. doi: 10.1186/1756-3305-4-108.
PubMed	Meteorological conditions, climate change, new emerging factors, and asthma and related allergic disorders. A statement of the World Allergy Organization.	D'Amato G, Holgate ST, Pawankar R, Ledford DK, Cecchi L, Al-Ahmad M, Al-Enezi F, Al-Muhsen S, Ansotegui I, Baena-Cagnani CE, Baker DJ, Bayram H, Bergmann KC, Boulet LP, Buters JT, D'Amato M, Dorsano S, Douwes J, Finlay SE, Garrasi D, G√≥mez M, Haahtela T, et al.	World Allergy Organ J. 2015 Jul 14;8(1):25. doi: 10.1186/s40413-015-0073-0. eCollection 2015.
PubMed	Impact of health education on sexual risk behaviour of secondary school students in Jos, Nigeria.	Daboer JC, Ogbonna C, Jamda MA.	Niger J Med. 2008 Jul-Aug;17(3):324-9.
PubMed	Seroepidemiology of Hepatitis B and C Virus Infections among Pregnant Women Attending Antenatal Clinic in Selected Health Facilities in East Wollega Zone, West Oromia, Ethiopia.	Dabsu R, Ejeta E.	Biomed Res Int. 2018 Dec 10;2018:4792584. doi: 10.1155/2018/4792584. eCollection 2018.
PubMed | WoS	High prevalence of HIV-1 drug resistance among patients on first-line antiretroviral treatment in Lome, Togo	Dagnra, AY; Vidal, N; Mensah, A; Patassi, A; Aho, K; Salou, M; Monleau, M; Prince-David, M; Singo, A; Pitche, P; Delaporte, E; Peeters, M	JOURNAL OF THE INTERNATIONAL AIDS SOCIETY
PubMed | WoS	Acceptance of HIV testing among women attending antenatal care in south-western Uganda: risk factors and reasons for test refusal.	Dahl V, Mellhammar L, Bajunirwe F, Bj√∂rkman P.	AIDS Care. 2008 Jul;20(6):746-52. doi: 10.1080/09540120701693990.
PubMed | WoS	Factors Influencing Prevention and Control of Malaria among Pregnant Women Resident in Urban Slums, Southern Ghana.	Dako-Gyeke M, Kofie HM.	Afr J Reprod Health. 2015 Mar;19(1):44-53.
WoS	Characteristics and outcomes of adult patients lost to follow-up at an antiretroviral treatment clinic in Johannesburg, South Africa	Dalal, RP; MacPhail, C; Mqhayi, M; Wing, J; Feldman, C; Chersich, MF; Venter, WDF	JAIDS-JOURNAL OF ACQUIRED IMMUNE DEFICIENCY SYNDROMES
WoS	Home-Based HIV Testing and Counseling in Rural and Urban Kenyan Communities	Dalal, W; Feikin, DR; Amolloh, M; Ransom, R; Burke, H; Lugalia, F; Ouma, A; Laserson, KF; Mermin, J; Breiman, RF; Bunnell, R	JAIDS-JOURNAL OF ACQUIRED IMMUNE DEFICIENCY SYNDROMES
WoS	HIV incidence from the first population-based cohort study in India	Dandona, L; Kumar, GA; Lakshmi, V; Ahmed, GMM; Akbar, M; Ramgopal, P; Sudha, T; Alary, M; Dandona, R	BMC INFECTIOUS DISEASES
WoS	Trends of Tuberculosis Case Notification and Treatment Outcomes in the Sidama Zone, Southern Ethiopia: Ten-Year Retrospective Trend Analysis in Urban-Rural Settings	Dangisso, MH; Datiko, DG; Lindtjorn, B	PLOS ONE
PubMed	Booze is the main factor that got me where I am today": alcohol use and HIV risk for MSM in rural South Africa.	Daniels J, Struthers H, Lane T, Maleke K, McIntyre J, Coates T.	AIDS Care. 2018 Nov;30(11):1452-1458. doi: 10.1080/09540121.2018.1475626. Epub 2018 May 28.
PubMed | WoS	Type 2 diabetes mellitus and increased risk for malaria infection.	Danquah I, Bedu-Addo G, Mockenhaupt FP.	Emerg Infect Dis. 2010 Oct;16(10):1601-4. doi: 10.3201/eid1610.100399.
PubMed | WoS	STI-prevalence and differences in social background and sexual behavior among urban and rural young women in Uganda.	Darj E, Mirembe FM, R√•ssj√∂ EB.	Sex Reprod Healthc. 2010 Aug;1(3):111-5. doi: 10.1016/j.srhc.2010.03.001. Epub 2010 Apr 1.
PubMed | WoS	Perception of Risk of HIV among Adolescents' Living in an Urban Slum in Ghana.	Darteh EKM, Kumi-Kyereme A, Awusabo-Asare K.	Afr J Reprod Health. 2016 Mar;20(1):62-70.
PubMed | WoS	Human papillomavirus prevalence and type distribution in 3603 HIV-positive and HIV-negative women in the general population of Tanzania: the PROTECT study.	Dartell M, Rasch V, Kahesa C, Mwaiselage J, Ngoma T, Junge J, Gernow A, Ejlersen SF, Munk C, Iftner T, Kjaer SK.	Sex Transm Dis. 2012 Mar;39(3):201-8. doi: 10.1097/OLQ.0b013e31823b50ad.
PubMed	Household air pollution (HAP), microenvironment and child health: Strategies for mitigating HAP exposure in urban Rwanda.	Das I, Pedit J, Handa S, Jagger P.	Environ Res Lett. 2018;13(4). pii: 045011. doi: 10.1088/1748-9326/aab047. Epub 2018 Apr 17.
PubMed	Emerging and re-emerging arboviral diseases in Southeast Asia.	Dash AP, Bhatia R, Sunyoto T, Mourya DT.	J Vector Borne Dis. 2013 Apr-Jun;50(2):77-84. Review.
PubMed | WoS	The rate of TB-HIV co-infection depends on the prevalence of HIV infection in a community.	Datiko DG, Yassin MA, Chekol LT, Kabeto LE, Lindtj√∏rn B.	BMC Public Health. 2008 Jul 30;8:266. doi: 10.1186/1471-2458-8-266.
WoS	Bayesian Estimation of MSM Population Size in Cote d'Ivoire	Datta, A; Lin, WY; Rao, A; Diouf, D; Kouame, A; Edward, JK; Bao, L; Louis, TA; Baral, S	STATISTICS AND PUBLIC POLICY
WoS	HIV and STI Prevalence and Determinants among Male Migrant Workers in India	Dave, SS; Copas, A; Richens, J; White, RG; Kosambiya, JK; Desai, VK; Stephenson, JM	PLOS ONE
PubMed | WoS	Dimensions of poverty and inconsistent condom use among youth in urban Kenya.	Davidoff-Gore A, Luke N, Wawire S.	AIDS Care. 2011 Oct;23(10):1282-90. doi: 10.1080/09540121.2011.555744. Epub 2011 May 23.
PubMed | WoS	The sun has set even though it is morning": Experiences and explanations of perinatal depression in an urban township, Cape Town.	Davies T, Schneider M, Nyatsanza M, Lund C.	Transcult Psychiatry. 2016 Jun;53(3):286-312. doi: 10.1177/1363461516632389. Epub 2016 Feb 23.
WoS	An Investigation into the Influence of Socioeconomic Variables on Gestational Body Mass Index in Pregnant Women Living in a Peri-Urban Settlement, South Africa	Davies, HR; Visser, J; Tomlinson, M; Rotherham-Borus, MJ; LeRoux, I; Gissane, C	MATERNAL AND CHILD HEALTH JOURNAL
PubMed | WoS	Longitudinal study of urban malaria in a cohort of Ugandan children: description of study site, census and recruitment.	Davis JC, Clark TD, Kemble SK, Talemwa N, Njama-Meya D, Staedke SG, Dorsey G.	Malar J. 2006 Mar 21;5:18.
PubMed | WoS	Balancing risk, interpersonal intimacy and agency: perspectives from marginalised women in Zambia.	Davis LM, Kostick KM.	Cult Health Sex. 2018 Oct;20(10):1102-1116. doi: 10.1080/13691058.2018.1462889. Epub 2018 May 15.
PubMed	CryptoDex: a randomised, double-blind, placebo-controlled phase III trial of adjunctive dexamethasone in HIV-infected adults with cryptococcal meningitis: study protocol for a randomised control trial.	Day J, Imran D, Ganiem AR, Tjahjani N, Wahyuningsih R, Adawiyah R, Dance D, Mayxay M, Newton P, Phetsouvanh R, Rattanavong S, Chan AK, Heyderman R, van Oosterhout JJ, Chierakul W, Day N, Kamali A, Kibengo F, Ruzagira E, Gray A, Lalloo DG, Beardsley J, et al.	Trials. 2014 Nov 12;15:441. doi: 10.1186/1745-6215-15-441.
PubMed | WoS	Heterogeneous decrease in malaria prevalence in children over a six-year period in south-western Uganda.	De Beaudrap P, Nabasumba C, Grandesso F, Turyakira E, Schramm B, Boum Y 2nd, Etard JF.	Malar J. 2011 May 18;10:132. doi: 10.1186/1475-2875-10-132.
PubMed	Prognosis and delay of diagnosis among Kaposi's sarcoma patients in Uganda: a cross-sectional study.	De Boer C, Niyonzima N, Orem J, Bartlett J, Zafar SY.	Infect Agent Cancer. 2014 May 20;9:17. doi: 10.1186/1750-9378-9-17. eCollection 2014.
WoS	Integrated urban malaria control: A case study in Dar Es Salaam, Tanzania	De Castro, MC; Yamagata, Y; Mtasiwa, D; Tanner, M; Utzinger, J; Keiser, J; Singer, BH	AMERICAN JOURNAL OF TROPICAL MEDICINE AND HYGIENE
PubMed	Lay representations of chronic diseases in Ghana: implications for primary prevention.	de Graft Aikins A, Anum A, Agyemang C, Addo J, Ogedegbe O.	Ghana Med J. 2012 Jun;46(2 Suppl):59-68.
WoS	Young people's perceptions of relationships and sexual practices in the abstinence-only context of Uganda	de Haas, B; Hutter, I; Timmerman, G	SEX EDUCATION-SEXUALITY SOCIETY AND LEARNING
WoS	Metabolic Syndrome Indicators and Target Organ Damage in Urban Active Coping African and Caucasian Men: The SABPA Study	de Kock, A; Malan, L; Potgieter, JC; Steenekamp, W; van der Merwe, MT	EXPERIMENTAL AND CLINICAL ENDOCRINOLOGY & DIABETES
PubMed	Plasma clot lysis time and its association with cardiovascular risk factors in black Africans.	de Lange Z, Pieters M, Jerling JC, Kruger A, Rijken DC.	PLoS One. 2012;7(11):e48881. doi: 10.1371/journal.pone.0048881. Epub 2012 Nov 8.
PubMed | WoS	Transmission networks and risk of HIV infection in KwaZulu-Natal, South Africa: a community-wide phylogenetic study.	de Oliveira T, Kharsany AB, Gr√§f T, Cawood C, Khanyile D, Grobler A, Puren A, Madurai S, Baxter C, Karim QA, Karim SS.	Lancet HIV. 2017 Jan;4(1):e41-e50. doi: 10.1016/S2352-3018(16)30186-2. Epub 2016 Dec 1.
PubMed | WoS	Enhanced heterosexual transmission hypothesis for the origin of pandemic HIV-1.	de Sousa JD, Alvarez C, Vandamme AM, M√ºller V.	Viruses. 2012 Oct 3;4(10):1950-83. doi: 10.3390/v4101950.
WoS	High GUD Incidence in the Early 20(th) Century Created a Particularly Permissive Time Window for the Origin and Initial Spread of Epidemic HIV Strains	de Sousa, JD; Muller, V; Lemey, P; Vandamme, AM	PLOS ONE
PubMed | WoS	Do unsafe tetanus toxoid injections play a significant role in the transmission of HIV/AIDS? Evidence from seven African countries.	de Walque D.	Sex Transm Infect. 2008 Apr;84(2):122-5. doi: 10.1136/sti.2007.028167. Epub 2008 Jan 11.
WoS	Disease prevalence and grade repetition among adolescents in South Africa: Is there any relationship?	De Wet, N; Frade, S	SOUTH AFRICAN JOURNAL OF CHILD HEALTH
PubMed	Knowledge and perceptions of type 2 diabetes among Ghanaian migrants in three European countries and Ghanaians in rural and urban Ghana: The RODAM qualitative study.	de-Graft Aikins A, Dodoo F, Awuah RB, Owusu-Dabo E, Addo J, Nicolaou M, Beune E, Mockenhaupt FP, Danquah I, Bahendeka S, Meeks K, Klipstein-Grobusch K, Afrifa-Anane E, Smeeth L, Stronks K, Agyemang C.	PLoS One. 2019 Apr 2;14(4):e0214501. doi: 10.1371/journal.pone.0214501. eCollection 2019.
PubMed | WoS	Household-level and surrounding peri-domestic environmental characteristics associated with malaria vectors Anopheles arabiensis and Anopheles funestus along an urban-rural continuum in Blantyre, Malawi.	Dear NF, Kadangwe C, Mzilahowa T, Bauleni A, Mathanga DP, Duster C, Walker ED, Wilson ML.	Malar J. 2018 Jun 8;17(1):229. doi: 10.1186/s12936-018-2375-5.
WoS	SPATIAL PATTERNING AND FINE-SCALE HETEROGENEITY OF MALARIA RISK ALONG AN URBAN-RURAL CONTINUUM IN BLANTYRE, MALAWI	Dear, NF; Kadangwe, C; Mzilahowa, T; Bauleni, A; Mathanga, DP; Seydel, K; Taylor, TE; Walker, ED; Wilson, ML	AMERICAN JOURNAL OF TROPICAL MEDICINE AND HYGIENE
PubMed	Respondent-driven sampling for an adolescent health study in vulnerable urban settings: a multi-country study.	Decker MR, Marshall BD, Emerson M, Kalamar A, Covarrubias L, Astone N, Wang Z, Gao E, Mashimbye L, Delany-Moretlwe S, Acharya R, Olumide A, Ojengbede O, Blum RW, Sonenstein FL.	J Adolesc Health. 2014 Dec;55(6 Suppl):S6-S12. doi: 10.1016/j.jadohealth.2014.07.021. Epub 2014 Nov 19.
PubMed | WoS	Prevalence and Health Impact of Intimate Partner Violence and Non-partner Sexual Violence Among Female Adolescents Aged 15-19 Years in Vulnerable Urban Environments: A Multi-Country Study.	Decker MR, Peitzmeier S, Olumide A, Acharya R, Ojengbede O, Covarrubias L, Gao E, Cheng Y, Delany-Moretlwe S, Brahmbhatt H.	J Adolesc Health. 2014 Dec;55(6 Suppl):S58-67. doi: 10.1016/j.jadohealth.2014.08.022. Epub 2014 Nov 19.
WoS	Intimate partner violence perpetration, standard and gendered STI/HIV risk behaviour, and STI/HIV diagnosis among a clinic-based sample of men	Decker, MR; Seage, GR; Hemenway, D; Gupta, J; Raj, A; Silverman, JG	SEXUALLY TRANSMITTED INFECTIONS
PubMed | WoS	Assessment of renal function in routine care of people living with HIV on ART in a resource-limited setting in urban Zambia.	Deckert A, Neuhann F, Klose C, Bruckner T, Beiersmann C, Haloka J, Nsofwa M, Banda G, Brune M, Reutter H, Rothenbacher D, Zeier M.	PLoS One. 2017 Sep 20;12(9):e0184766. doi: 10.1371/journal.pone.0184766. eCollection 2017.
PubMed | WoS	Four-year retention and risk factors for attrition among members of community ART groups in Tete, Mozambique.	Decroo T, Koole O, Remartinez D, dos Santos N, Dezembro S, Jofrisse M, Rasschaert F, Biot M, Laga M.	Trop Med Int Health. 2014 May;19(5):514-21. doi: 10.1111/tmi.12278. Epub 2014 Feb 12.
WoS	A dose-response relationship between exposure to a large-scale HIV preventive intervention and consistent condom use with different sexual partners of female sex workers in southern India	Deering, KN; Boily, MC; Lowndes, CM; Shoveller, J; Tyndall, MW; Vickerman, P; Bradley, J; Gurav, K; Pickles, M; Moses, S; Ramesh, BM; Washington, R; Rajaram, S; Alary, M	BMC PUBLIC HEALTH
WoS	Malaria incidence and assessment of entomological indices among resettled communities in Ethiopia: a longitudinal study	Degefa, T; Zeynudin, A; Godesso, A; Michael, YH; Eba, K; Zemene, E; Emana, D; Birlie, B; Tushune, K; Yewhalaw, D	MALARIA JOURNAL
WoS	Meth/amphetamine use and associated HIV: Implications for global policy and public health	Degenhardt, L; Mathers, B; Guarinieri, M; Panda, S; Phillips, B; Strathdee, SA; Tyndall, M; Wiessing, L; Wodak, A; Howard, J	INTERNATIONAL JOURNAL OF DRUG POLICY
PubMed | WoS	Factors associated with dengue fever outbreak in Dire Dawa administration city, October, 2015, Ethiopia - case control study.	Degife LH, Worku Y, Belay D, Bekele A, Hailemariam Z.	BMC Public Health. 2019 May 28;19(1):650. doi: 10.1186/s12889-019-7015-7.
PubMed	Recombinant vaccines against leptospirosis.	Dellagostin OA, Grassmann AA, Hartwig DD, F√©lix SR, da Silva √âF, McBride AJ.	Hum Vaccin. 2011 Nov;7(11):1215-24. doi: 10.4161/hv.7.11.17944. Epub 2011 Nov 1.
PubMed | WoS	Age-disparity, sexual connectedness and HIV infection in disadvantaged communities around Cape Town, South Africa: a study protocol.	Delva W, Beauclair R, Welte A, Vansteelandt S, Hens N, Aerts M, du Toit E, Beyers N, Temmerman M.	BMC Public Health. 2011 Aug 2;11:616. doi: 10.1186/1471-2458-11-616.
PubMed | WoS	Evidence of dengue virus transmission and factors associated with the presence of anti-dengue virus antibodies in humans in three major towns in Cameroon.	Demanou M, Pouillot R, Grandadam M, Boisier P, Kamgang B, Herv√© JP, Rogier C, Rousset D, Paupy C.	PLoS Negl Trop Dis. 2014 Jul 10;8(7):e2950. doi: 10.1371/journal.pntd.0002950. eCollection 2014 Jul.
WoS	PREVALENCE OF HYPERTENSION, ANEMIA, ASYMPTOMATIC URINARY TRACT INFECTION, SYPHILIS, HIV AND HEPATITIS B VIRUS INFECTION AMONG PREGNANT WOMEN ATTENDING AN ANTENATAL CLINIC AT A RURAL HOSPITAL IN SOUTHERN ETHIOPIA	Deme, C; Edao, B; Jaya, G; Tisiano, G; Fano, H; Alegria, I; Reyes, F; Gorgolas, M; Ramos, JM	SOUTHEAST ASIAN JOURNAL OF TROPICAL MEDICINE AND PUBLIC HEALTH
WoS	Tuberculosis case finding and isoniazid preventive therapy among people living with HIV at public health facilities of Addis Ababa, Ethiopia: a cross-sectional facility based study	Denegetu, AW; Dolamo, BL	BMC PUBLIC HEALTH
PubMed | WoS	Spatiotemporal characterisation and risk factor analysis of malaria outbreak in Cabo Verde in 2017.	DePina AJ, Andrade AJB, Dia AK, Moreira AL, Furtado UD, Baptista H, Faye O, Seck I, Niang EHA.	Trop Med Health. 2019 Jan 7;47:3. doi: 10.1186/s41182-018-0127-4. eCollection 2019.
PubMed	Knowledge, attitudes and practices about malaria in Cabo Verde: a country in the pre-elimination context.	DePina AJ, Dia AK, de Ascen√ß√£o Soares Martins A, Ferreira MC, Moreira AL, Leal SV, Pires CM, Moreira JMG, Tavares MF, da Moura AJF, Pereira JM, Faye O, Seck I, Niang EHA.	BMC Public Health. 2019 Jul 1;19(1):850. doi: 10.1186/s12889-019-7130-5.
PubMed	Ownership and use of insecticide-treated nets in Oromia and Amhara regional states of Ethiopia two years after a nationwide campaign.	Deressa W, Fentie G, Girma S, Reithinger R.	Trop Med Int Health. 2011 Dec;16(12):1552-61. doi: 10.1111/j.1365-3156.2011.02875.x. Epub 2011 Sep 1.
PubMed | WoS	Prevalence of pulmonary TB and spoligotype pattern of Mycobacterium tuberculosis among TB suspects in a rural community in Southwest Ethiopia.	Deribew A, Abebe G, Apers L, Abdissa A, Deribe F, Woldemichael K, Jira C, Tesfaye M, Shiffa J, Aseffa A, Bezabih M, Abeje T, Colebunders R.	BMC Infect Dis. 2012 Mar 13;12:54. doi: 10.1186/1471-2334-12-54.
WoS	Prevalence of intestinal parasitic infections and associated risk factors among pregnant women attending antenatal care center at Felege Hiwot Referral Hospital, northwest Ethiopia	Derso, A; Nibret, E; Munshea, A	BMC INFECTIOUS DISEASES
WoS	Baseline malaria vector transmission dynamics in communities in Ahafo mining area in Ghana	Dery, DB; Asante, KP; Zandoh, C; Febir, LG; Brown, C; Adjei, G; Antwi-Dadzie, Y; Mahama, E; Tchum, K; Dosoo, D; Amenga-Etego, S; Adda, R; Mensah, C; Owusu-Sekyere, KB; Anderson, C; Krieger, G; Owusu-Agyei, S	MALARIA JOURNAL
PubMed | WoS	Patients-to-healthcare workers HIV transmission risk from sharp injuries, Southern Ethiopia.	Desalegn B, Beyene H, Yamada R.	SAHARA J. 2012;9(1):1-5. doi: 10.1080/17290376.2012.665252.
PubMed	Awareness of the Warning Signs, Risk Factors, and Treatment for Tuberculosis among Urban Nigerians.	Desalu OO, Adeoti AO, Fadeyi A, Salami AK, Fawibe AE, Oyedepo OO.	Tuberc Res Treat. 2013;2013:369717. doi: 10.1155/2013/369717. Epub 2013 Jan 14.
PubMed | WoS	Alcohol consumption among HIV-positive pregnant women in KwaZulu-Natal, South Africa: prevalence and correlates.	Desmond K, Milburn N, Richter L, Tomlinson M, Greco E, van Heerden A, van Rooyen H, Comulada WS, Rotheram-Borus MJ.	Drug Alcohol Depend. 2012 Jan 1;120(1-3):113-8. doi: 10.1016/j.drugalcdep.2011.07.004. Epub 2011 Aug 4.
WoS	Measuring sexual behaviour in Malawi: a triangulation of three data collection instruments	Desmond, N; Nagelkerke, N; Lora, W; Chipeta, E; Sambo, M; Kumwenda, M; Corbett, EL; Taegtemeyer, M; Seeley, J; Lalloo, DG; Theobald, S	BMC PUBLIC HEALTH
PubMed	Clinical Pharmacogenetics Implementation Consortium (CPIC) Guideline for CYP2B6 and Efavirenz-Containing Antiretroviral Therapy.	Desta Z, Gammal RS, Gong L, Whirl-Carrillo M, Gaur AH, Sukasem C, Hockings J, Myers A, Swart M, Tyndale RF, Masimirembwa C, Iwuchukwu OF, Chirwa S, Lennox J, Gaedigk A, Klein TE, Haas DW.	Clin Pharmacol Ther. 2019 Apr 21. doi: 10.1002/cpt.1477. [Epub ahead of print]
PubMed	Predictors of poor adherence among people on antiretroviral treatment in Cape Town, South Africa: a case-control study.	Dewing S, Mathews C, Lurie M, Kagee A, Padayachee T, Lombard C.	AIDS Care. 2015;27(3):342-9. doi: 10.1080/09540121.2014.994471. Epub 2015 Jan 3.
WoS	Food insecurity and its association with co-occurring postnatal depression, hazardous drinking, and suicidality among women in peri-urban South Africa	Dewing, S; Tomlinson, M; le Roux, IM; Chopra, M; Tsai, AC	JOURNAL OF AFFECTIVE DISORDERS
PubMed	Connaissances, attitudes et pratiques des tradipraticiens de la sante de la ville d'Abidjan sur le paludisme.	Diaby B, Kroa E, Niar√© A, Coulibaly D, Traor√© Y, Giani S, Coulibaly A, Niar√© B, Guindo A, Keita MT, Sylla AO, Sanogo R, Doumbo OK.	Mali Med. 2011;26(3):8-12. French.
PubMed	Knowledge, attitude, and practice of traditional healers on the topic of malaria in the city of Abidjan	Diaby B, Kroa E, Niar√© A, Coulibaly D, Traor√© Y, Giani S, Coulibaly A, Niar√© B, Guindo A, Keita MT, Sylla AO, Sanogo R, Doumbo OK.	Mali Med. 2011;26(3):8-12. French.
PubMed | WoS	Asymptomatic carriage of plasmodium in urban Dakar: the risk of malaria should not be underestimated.	Diallo A, Ndam NT, Moussiliou A, Dos Santos S, Ndonky A, Borderon M, Oliveau S, Lalou R, Le Hesran JY.	PLoS One. 2012;7(2):e31100. doi: 10.1371/journal.pone.0031100. Epub 2012 Feb 21.
PubMed | WoS	Perceived malaria in the population of an urban setting: a skipped reality in Dakar, Senegal.	Diallo A, Santos SD, Lalou R, Le Hesran JY.	Malar J. 2012 Oct 8;11:340. doi: 10.1186/1475-2875-11-340.
WoS	Estimating risk factors for HIV infection among women in Mozambique using population-based survey data	Dias, SS; Mbofana, F; Cassy, SR; Dias, S; Augusto, GF; Agadjanian, V; Martins, MRO	AJAR-AFRICAN JOURNAL OF AIDS RESEARCH
PubMed	Cardiorespiratory Fitness and Light-Intensity Physical Activity Are Independently Associated with Reduced Cardiovascular Disease Risk in Urban Black South African Women: A Cross-Sectional Study.	Dickie K, Micklesfield LK, Chantler S, Lambert EV, Goedecke JH.	Metab Syndr Relat Disord. 2016 Feb;14(1):23-32. doi: 10.1089/met.2015.0064. Epub 2015 Nov 13.
PubMed	Characteristics of HIV infected patients cared for at "academic model for the prevention and treatment of HIV/AIDS" clinics in western Kenya.	Diero LO, Shaffer D, Kimaiyo S, Siika AM, Rotich JK, Smith FE, Mamlin JJ, Einterz RM, Justice AC, Carter EJ, Tierney WM.	East Afr Med J. 2006 Aug;83(8):424-33.
WoS	Bayesian phylogeographic analyses clarify the origin of the HIV-1 subtype A variant circulating in former Soviet Union's countries	Diez-Fuertes, F; Cabello, M; Thomson, MM	INFECTION GENETICS AND EVOLUTION
PubMed	Couples voluntary counselling and testing among VCT clients in Addis Ababa, Ethiopia.	Dillnessa E, Enquselassie F.	Ethiop Med J. 2010 Apr;48(2):95-103.
PubMed	Non-Hodgkin's lymphoma in Dakar: study of 107 cases diagnosed between 1986 and 1998	Diop S, Deme A, Dangou JM, Ndiaye FS, Toure AO, Thiam D, Diop TM, Toure P, Diakhate L.	Bull Soc Pathol Exot. 2004 May;97(2):109-12. French.
PubMed	A Survey of prevalence of serum antibodies to human immunodeficiency deficiency virus (HIV), hepatitis B virus (HBV) and hepatitis C virus (HCV) among blood donors.	Dirisu JO, Alli TO, Adegoke AO, Osazuwa F.	N Am J Med Sci. 2011 Jan;3(1):35-8. doi: 10.4297/najms.2011.335.
PubMed	Blood safety & prevalence of transfussion transmissible viral infections among donors at the Red Cross Blood Bank in Gondar University Hospital.	Diro E, Alemu S, G/Yohannes A.	Ethiop Med J. 2008 Jan;46(1):7-13.
PubMed | WoS	The burden of hypertension, diabetes mellitus, and cardiovascular risk factors among adult Malawians in HIV care: consequences for integrated services.	Divala OH, Amberbir A, Ismail Z, Beyene T, Garone D, Pfaff C, Singano V, Akello H, Joshua M, Nyirenda MJ, Matengeni A, Berman J, Mallewa J, Chinomba GS, Kayange N, Allain TJ, Chan AK, Sodhi SK, van Oosterhout JJ.	BMC Public Health. 2016 Dec 12;16(1):1243.
PubMed | WoS	Malaria vectors in the Republic of Benin: Distribution of species and molecular forms of the Anopheles gambiae complex	Djogbenou, L; Pasteur, N; Bio-Bangana, S; Baldet, T; Irish, SR; Akogbeto, M; Weill, M; Chandre, F	ACTA TROPICA
PubMed | WoS	High HIV type 1 group M pol diversity and low rate of antiretroviral resistance mutations among the uniformed services in Kinshasa, Democratic Republic of the Congo.	Djoko CF, Rimoin AW, Vidal N, Tamoufe U, Wolfe ND, Butel C, LeBreton M, Tshala FM, Kayembe PK, Muyembe JJ, Edidi-Basepeo S, Pike BL, Fair JN, Mbacham WF, Saylors KE, Mpoudi-Ngole E, Delaporte E, Grillo M, Peeters M.	AIDS Res Hum Retroviruses. 2011 Mar;27(3):323-9. doi: 10.1089/aid.2010.0201. Epub 2010 Oct 18.
PubMed | WoS	Determinants of death among tuberculosis patients in a semi urban diagnostic and treatment centre of Bafoussam, West Cameroon: a retrospective case-control study.	Djouma FN, Noubom M, Ngomba AV, Donfack H, Kouomboua PS, Saah MA.	Pan Afr Med J. 2015 Nov 18;22:253. doi: 10.11604/pamj.2015.22.253.6576. eCollection 2015.
PubMed | WoS	Pattern of drug utilization for treatment of uncomplicated malaria in urban Ghana following national treatment policy change to artemisinin-combination therapy.	Dodoo AN, Fogg C, Asiimwe A, Nartey ET, Kodua A, Tenkorang O, Ofori-Adjei D.	Malar J. 2009 Jan 5;8:2. doi: 10.1186/1475-2875-8-2.
PubMed	Urban-rural differences in the socioeconomic deprivation--sexual behavior link in Kenya.	Dodoo FN, Zulu EM, Ezeh AC.	Soc Sci Med. 2007 Mar;64(5):1019-31. Epub 2006 Nov 20.
WoS	Optimizing HIV prevention for women: a review of evidence from microbicide studies and considerations for gender-sensitive microbicide introduction	Doggett, EG; Lanham, M; Wilcher, R; Gafos, M; Karim, QA; Heise, L	JOURNAL OF THE INTERNATIONAL AIDS SOCIETY
PubMed | WoS	Seroprevalence of malaria in inhabitants of the urban zone of Antananarivo, Madagascar.	Domarle O, Razakandrainibe R, Rakotomalala E, Jolivet L, Randremanana RV, Rakotomanana F, Ramarokoto CE, Soares JL, Ariey F.	Malar J. 2006 Nov 10;5:106.
PubMed | WoS	Improvement of abnormal vaginal flora in Ugandan women by self-testing and short use of intravaginal antimicrobials.	Donders G, Bellen G, Donders F, Pinget J, Vandevelde I, Michiels T, Byamughisa J.	Eur J Clin Microbiol Infect Dis. 2017 Apr;36(4):731-738. doi: 10.1007/s10096-016-2856-9. Epub 2016 Dec 8.
WoS	Spatial assessment of malaria hazard, vulnerability and risk related to urban agricultural land use in Dar es Salaam, Tanzania [MIM-SD-199375]	Dongus, S; Kannady, K; Castro, M; Fillinger, U; Mtasiwa, D; Obrist, B; Kiama, M; Drescher, A; Tanner, M; Killeen, G	ACTA TROPICA
WoS	Urban agriculture and Anopheles habitats in Dar es Salaam, Tanzania	Dongus, S; Nyika, D; Kannady, K; Mtasiwa, D; Mshinda, H; Gosoniu, L; Drescher, AW; Fillinger, U; Tanner, M; Killeen, GF; Castro, MC	GEOSPATIAL HEALTH
PubMed	Malaria and urbanization in sub-Saharan Africa.	Donnelly MJ, McCall PJ, Lengeler C, Bates I, D'Alessandro U, Barnish G, Konradsen F, Klinkenberg E, Townson H, Trape JF, Hastings IM, Mutero C.	Malar J. 2005 Feb 18;4:12.
PubMed | WoS	Combination therapy for uncomplicated falciparum malaria in Ugandan children: a randomized trial.	Dorsey G, Staedke S, Clark TD, Njama-Meya D, Nzarubara B, Maiteki-Sebuguzi C, Dokomajilar C, Kamya MR, Rosenthal PJ.	JAMA. 2007 May 23;297(20):2210-9.
PubMed | WoS	Factors Associated With Poor Linkage to HIV Care in South Africa: Secondary Analysis of Data From the Thol'impilo Trial.	Dorward J, Mabuto T, Charalambous S, Fielding KL, Hoffmann CJ.	J Acquir Immune Defic Syndr. 2017 Dec 15;76(5):453-460. doi: 10.1097/QAI.0000000000001550.
WoS	Protocol for a randomised controlled implementation trial of point-of-care viral load testing and task shifting: the Simplifying HIV TREAtment and Monitoring (STREAM) study	Dorward, J; Garrett, N; Quame-Amaglo, J; Samsunder, N; Ngobese, H; Ngomane, N; Moodley, P; Mlisana, K; Schaafsma, T; Donnell, D; Barnabas, R; Naidoo, K; Karim, SA; Celum, C; Drain, PK	BMJ OPEN
WoS	PRETERM BIRTH AND FETAL GROWTH RESTRICTION IN HIV-INFECTED BRAZILIAN PREGNANT WOMEN	Dos Reis, HLB; Araujo, KD; Ribeiro, LP; Da Rocha, DR; Rosato, DP; Passos, MRL; Mercon De Vargas, PR	REVISTA DO INSTITUTO DE MEDICINA TROPICAL DE SAO PAULO
WoS	The influence of environmental factors on childhood fever during the rainy season in an African city: a multilevel approach in Dakar, Senegal	Dos Santos, S; Rautu, I; Diop, M; Illou, MMA; Ndonky, A; Le Hesran, JY; Lalou, R	POPULATION AND ENVIRONMENT
PubMed	High malaria transmission sustained by Anopheles gambiae s.l. occurring both indoors and outdoors in the city of Yaound√©, Cameroon.	Doumbe-Belisse P, Ngadjeu CS, Sonhafouo-Chiana N, Talipouo A, Djamouko-Djonkam L, Kopya E, Bamou R, Toto JC, Mounchili S, Tabue R, Awono-Ambene P, Wondji CS, Njiokou F, Antonio-Nkondjio C.	Wellcome Open Res. 2018 Dec 23;3:164. doi: 10.12688/wellcomeopenres.14963.1. eCollection 2018.
WoS	HIV-1 seroprevalence in the general population of salvador, Bahia State, Northeast Brazil	Dourado, I; Milroy, CA; Mello, MA; Ferraro, GA; Filho, HCL; Guimaraes, ML; Morgado, MG; Teixeira, MG; Barreto, ML; Galvao-Castro, B	CADERNOS DE SAUDE PUBLICA
PubMed | WoS	Who are the male sexual partners of adolescent girls and young women? Comparative analysis of population data in three settings prior to DREAMS roll-out.	Doyle AM, Floyd S, Baisley K, Orindi B, Kwaro D, Mthiyane TN, Muuo S, Shahmanesh M, Ziraba A, Birdthistle I.	PLoS One. 2018 Sep 28;13(9):e0198783. doi: 10.1371/journal.pone.0198783. eCollection 2018.
WoS	The sexual behaviour of adolescents in sub-Saharan Africa: patterns and trends from national surveys	Doyle, AM; Mavedzenge, SN; Plummer, ML; Ross, DA	TROPICAL MEDICINE & INTERNATIONAL HEALTH
WoS	Prevalence of malaria and use of malaria risk reduction measures among resettled pregnant women in South Sudan	Draebel, T; Kueil, BG; Meyrowitsch, DW	INTERNATIONAL HEALTH
PubMed | WoS	Social support and mental health among adults prior to HIV counseling and testing in Durban, South Africa.	Drain PK, Losina E, Coleman SM, Bogart L, Giddy J, Ross D, Katz JN, Bassett IV.	AIDS Care. 2015;27(10):1231-40. doi: 10.1080/09540121.2015.1046417. Epub 2015 Jul 25.
PubMed | WoS	HIV/AIDS in mid-sized cities in Senegal: From individual to place-based vulnerability.	Drame FM, Foley EE.	Soc Sci Med. 2015 May;133:296-303. doi: 10.1016/j.socscimed.2014.11.038. Epub 2014 Nov 20.
PubMed | WoS	Evaluation of the effectiveness of malaria vector control measures in urban settings of Dakar by a specific anopheles salivary biomarker.	Drame PM, Diallo A, Poinsignon A, Boussari O, Dos Santos S, Machault V, Lalou R, Cornelie S, LeHesran JY, Remoue F.	PLoS One. 2013 Jun 20;8(6):e66354. doi: 10.1371/journal.pone.0066354. Print 2013.
PubMed | WoS	IgG responses to the gSG6-P1 salivary peptide for evaluating human exposure to Anopheles bites in urban areas of Dakar region, Senegal	Drame PM, Machault V, Diallo A, Corn√©lie S, Poinsignon A, Lalou R, Semb√®ne M, Dos Santos S, Rogier C, Pag√®s F, Le Hesran JY, Remou√© F.	Malar J. 2012 Mar 16;11:72. doi: 10.1186/1475-2875-11-72.
PubMed	HIV Infection and Survival Among Women With Cervical Cancer.	Dryden-Peterson S, Bvochora-Nsingo M, Suneja G, Efstathiou JA, Grover S, Chiyapo S, Ramogola-Masire D, Kebabonye-Pusoentsi M, Clayman R, Mapes AC, Tapela N, Asmelash A, Medhin H, Viswanathan AN, Russell AH, Lin LL, Kayembe MKA, Mmalane M, Randall TC, Chabner B, Lockman S.	J Clin Oncol. 2016 Nov 1;34(31):3749-3757. doi: 10.1200/JCO.2016.67.9613.
PubMed | WoS	Cotrimoxazole prophylaxis and risk of severe anemia or severe neutropenia in HAART-exposed, HIV-uninfected infants.	Dryden-Peterson S, Jayeoba O, Hughes MD, Jibril H, McIntosh K, Modise TA, Asmelash A, Powis KM, Essex M, Shapiro RL, Lockman S.	PLoS One. 2013 Sep 23;8(9):e74171. doi: 10.1371/journal.pone.0074171. eCollection 2013.
PubMed	Cancer Incidence following Expansion of HIV Treatment in Botswana.	Dryden-Peterson S, Medhin H, Kebabonye-Pusoentsi M, Seage GR 3rd, Suneja G, Kayembe MK, Mmalane M, Rebbeck T, Rider JR, Essex M, Lockman S.	PLoS One. 2015 Aug 12;10(8):e0135602. doi: 10.1371/journal.pone.0135602. eCollection 2015. Erratum in: PLoS One. 2015;10(9):e0138742.
PubMed | WoS	Brucellosis as an emerging threat in developing economies: lessons from Nigeria.	Ducrotoy MJ, Bertu WJ, Ocholi RA, Gusi AM, Bryssinckx W, Welburn S, Moriy√≥n I.	PLoS Negl Trop Dis. 2014 Jul 24;8(7):e3008. doi: 10.1371/journal.pntd.0003008. eCollection 2014 Jul. Review.
PubMed | WoS	HIV prevalence and risk factors in women of Accra, Gghana: results from the women's health study of Accra.	Duda RB, Darko R, Adanu RM, Seffah J, Anarfi JK, Gautam S, Hill AG.	Am J Trop Med Hyg. 2005 Jul;73(1):63-6.
PubMed | WoS	Mind the gap! Risk factors for poor continuity of care of TB patients discharged from a hospital in the Western Cape, South Africa.	Dudley L, Mukinda F, Dyers R, Marais F, Sissolak D.	PLoS One. 2018 Jan 25;13(1):e0190258. doi: 10.1371/journal.pone.0190258. eCollection 2018.
PubMed	Findings from SHAZ!: a feasibility study of a microcredit and life-skills HIV prevention intervention to reduce risk among adolescent female orphans in Zimbabwe.	Dunbar MS, Maternowska MC, Kang MS, Laver SM, Mudekunye-Mahaka I, Padian NS.	J Prev Interv Community. 2010;38(2):147-61. doi: 10.1080/10852351003640849.
PubMed | WoS	Transactional sex among women in Soweto, South Africa: prevalence, risk factors and association with HIV infection.	Dunkle KL, Jewkes RK, Brown HC, Gray GE, McIntryre JA, Harlow SD.	Soc Sci Med. 2004 Oct;59(8):1581-92.
WoS	New heterosexually transmitted HIV infections in married or cohabiting couples in urban Zambia and Rwanda: an analysis of survey and clinical data	Dunkle, KL; Stephenson, R; Karita, E; Chomba, E; Kayitenkore, K; Vwalika, C; Greenberg, L; Allen, S	LANCET
WoS	Economically Motivated Relationships and Transactional Sex Among Unmarried African American and White Women: Results from a US National Telephone Survey	Dunkle, KL; Wingood, GM; Camp, CM; DiClemente, RJ	PUBLIC HEALTH REPORTS
PubMed	Breast cancer risk variants at 6q25 display different phenotype associations and regulate ESR1, RMND1 and CCDC170.	Dunning AM, Michailidou K, Kuchenbaecker KB, Thompson D, French JD, Beesley J, Healey CS, Kar S, Pooley KA, Lopez-Knowles E, Dicks E, Barrowdale D, Sinnott-Armstrong NA, Sallari RC, Hillman KM, Kaufmann S, Sivakumaran H, Moradi Marjaneh M, Lee JS, Hills M, Jarosz M, Drury S, et al.	Nat Genet. 2016 Apr;48(4):374-86. doi: 10.1038/ng.3521. Epub 2016 Feb 29.
WoS	A review and analysis of intensive care medicine in the least developed countries	Dunser, MW; Baelani, I; Ganbold, L	CRITICAL CARE MEDICINE
WoS	Risk information, risk salience, and adolescent sexual behavior: Experimental evidence from Cameroon	Dupas, P; Huillery, E; Seban, J	JOURNAL OF ECONOMIC BEHAVIOR & ORGANIZATION
PubMed | WoS	First detection of mycobacteria in African rodents and insectivores, using stratified pool screening.	Durnez L, Eddyani M, Mgode GF, Katakweba A, Katholi CR, Machang'u RR, Kazwala RR, Portaels F, Leirs H.	Appl Environ Microbiol. 2008 Feb;74(3):768-73. Epub 2007 Dec 7.
PubMed | WoS	Rapid screening for co-infection of HIV and HCV in pregnant women in Benin City, Edo State, Nigeria.	Duru MU, Aluyi HS, Anukam KC.	Afr Health Sci. 2009 Sep;9(3):137-42.
PubMed	Differential Patterns of Risk and Vulnerability Suggest the Need for Novel Prevention Strategies for Black Bisexual Men in the HPTN 061 Study.	Dyer TV, Khan MR, Regan R, Harawa NT, Nelson LE, Wilton L, Wang L, Peng L, Ou SS, Shoptaw S.	J Acquir Immune Defic Syndr. 2018 Aug 15;78(5):491-498. doi: 10.1097/QAI.0000000000001716.
WoS	Designing PrEP and early HIV treatment interventions for implementation among female sex workers in South Africa: developing and learning from a formative research process	Eakle, R; Mutanha, N; Mbogua, J; Sibanyoni, M; Bourne, A; Gomez, G; Venter, F; Rees, H	BMJ OPEN
PubMed | WoS	The relationship between attending alcohol serving venues nearby versus distant to one's residence and sexual risk taking in a South African township.	Eaton LA, Kalichman SC, Pitpitan EV, Cain DN, Watt MH, Sikkema KJ, Skinner D, Pieterse D.	J Behav Med. 2014 Jun;37(3):381-90. doi: 10.1007/s10865-013-9495-8. Epub 2013 Feb 13.
WoS	Men Who Report Recent Male and Female Sex Partners in Cape Town, South Africa: An Understudied and Underserved Population	Eaton, LA; Pitpitan, EV; Kalichman, SC; Sikkema, KJ; Skinner, D; Watt, MH; Pieterse, D	ARCHIVES OF SEXUAL BEHAVIOR
WoS	Determinants of late antenatal care presentation in rural and pen-urban communities in South Africa: A cross-sectional study	Ebonwu, J; Mumbauer, A; Uys, M; Wainberg, ML; Medina-Marino, A	PLOS ONE
PubMed	HIV, HBV, HCV and T. pallidum infections among blood donors and Transfusion-related complications among recipients at the Laquintinie hospital in Douala, Cameroon.	Eboumbou Moukoko CE, Ngo Sack F, Essangui Same EG, Mbangue M, Lehman LG.	BMC Hematol. 2014 Feb 12;14(1):5. doi: 10.1186/2052-1839-14-5.
PubMed	Scoping review on vector-borne diseases in urban areas: transmission dynamics, vectorial capacity and co-infection.	Eder M, Cortes F, Teixeira de Siqueira Filha N, Ara√∫jo de Fran√ßa GV, Degroote S, Braga C, Ridde V, Turchi Martelli CM.	Infect Dis Poverty. 2018 Sep 3;7(1):90. doi: 10.1186/s40249-018-0475-7. Review.
PubMed	Human papillomavirus prevalence and genotype distribution among young women and men in Maputo city, Mozambique.	Edna Omar V, Orvalho A, N√°lia I, Kaliff M, Lillsunde-Larsson G, Ramqvist T, Nilsson C, Falk K, Nafissa O, Ilesh Vindorai J, Andersson S.	BMJ Open. 2017 Jul 17;7(7):e015653. doi: 10.1136/bmjopen-2016-015653.
WoS	Sociocognitive Predictors of Condom Use and Intentions Among Adolescents in Three Sub-Saharan Sites	Eggers, SM; Aaro, LE; Bos, AER; Mathews, C; Kaaya, SF; Onya, H; de Vries, H	ARCHIVES OF SEXUAL BEHAVIOR
PubMed	Field adherence to highly active antiretroviral therapy in HIV-infected adults in Abidjan, C√¥te d'Ivoire.	Eholi√© SP, Tanon A, Polneau S, Ouiminga M, Djadji A, Kangah-Koffi C, Diakit√© N, Anglaret X, Kakou A, Bissagnen√© E.	J Acquir Immune Defic Syndr. 2007 Jul 1;45(3):355-8.
PubMed	The genetics of blood pressure regulation and its target organs from association studies in 342,415 individuals.	Ehret GB, Ferreira T, Chasman DI, Jackson AU, Schmidt EM, Johnson T, Thorleifsson G, Luan J, Donnelly LA, Kanoni S, Petersen AK, Pihur V, Strawbridge RJ, Shungin D, Hughes MF, Meirelles O, Kaakinen M, Bouatia-Naji N, Kristiansson K, Shah S, Kleber ME, Guo X, et al.	Nat Genet. 2016 Oct;48(10):1171-1184. doi: 10.1038/ng.3667. Epub 2016 Sep 12.
WoS	Hand washing promotion for preventing diarrhoea	Ejemot-Nwadiaro, RI; Ehiri, JE; Arikpo, D; Meremikwu, MM; Critchley, JA	COCHRANE DATABASE OF SYSTEMATIC REVIEWS
PubMed | WoS	Prevalence of Hepatitis C Virus and HIV Infection Among Pregnant Women Attending Antenatal Care Clinic in Western Ethiopia.	Ejeta E, Dabsu R.	Front Med (Lausanne). 2019 Jan 23;5:366. doi: 10.3389/fmed.2018.00366. eCollection 2018.
PubMed	Sexual behaviour, HIV-related knowledge and condom use by intra-city commercial bus drivers and motor park attendants in Lagos, Nigeria.	Ekanem EE, Afolabi BM, Nuga AO, Adebajo SB.	Afr J Reprod Health. 2005 Apr;9(1):78-87.
PubMed | WoS	Prevalence of congenital malaria in newborns of mothers co-infected with HIV and malaria in Benin city.	Eki-Udoko FE, Sadoh AE, Ibadin MO, Omoigberale AI.	Infect Dis (Lond). 2017 Aug;49(8):609-616. doi: 10.1080/23744235.2017.1312667. Epub 2017 Apr 11.
PubMed	HIV treatment is associated with a two-fold higher probability of raised triglycerides: Pooled Analyses in 21 023 individuals in sub-Saharan Africa.	Ekoru K, Young EH, Dillon DG, Gurdasani D, Stehouwer N, Faurholt-Jepsen D, Levitt NS, Crowther NJ, Nyirenda M, Njelekela MA, Ramaiya K, Nyan O, Adewole OO, Anastos K, Compostella C, Dave JA, Fourie CM, Friis H, Kruger IM, Longenecker CT, Maher DP, Mutimura E, et al.	Glob Health Epidemiol Genom. 2018;3. pii: e7. doi: 10.1017/gheg.2018.7. Epub 2018 May 8.
PubMed	Basal cortisol levels and correlates of hypoadrenalism in patients with human immunodeficiency virus infection.	Ekpebegh CO, Ogbera AO, Longo-Mbenza B, Blanco-Blanco E, Awotedu A, Oluboyo P.	Med Princ Pract. 2011;20(6):525-9. doi: 10.1159/000330022. Epub 2011 Oct 4.
PubMed | WoS	Tuberculosis treatment default among HIV-TB co-infected patients in urban Uganda.	Elbireer S, Guwatudde D, Mudiope P, Nabbuye-Sekandi J, Manabe YC.	Trop Med Int Health. 2011 Aug;16(8):981-7. doi: 10.1111/j.1365-3156.2011.02800.x. Epub 2011 May 18.
WoS	Perceived health and alcohol use in individuals with HIV and Hepatitis C who use drugs	Elliott, JC; Hasin, DS; Des Jarlais, DC	ADDICTIVE BEHAVIORS
WoS	The Price of Sex: Condom Use and the Determinants of the Price of Sex Among Female Sex Workers in Eastern Zimbabwe	Elmes, J; Nhongo, K; Ward, H; Hallett, T; Nyamukapa, C; White, PJ; Gregson, S	JOURNAL OF INFECTIOUS DISEASES
PubMed	Sex workers in Kenya, numbers of clients and associated risks: an exploratory survey.	Elmore-Meegan M, Conroy RM, Agala CB.	Reprod Health Matters. 2004 May;12(23):50-7.
WoS	From awareness to adoption: The effect of aids education and condom social marketing on condom use in Tanzania (1993-1996)	Eloundou-Enyegue, PM; Meekers, D; Calves, AE	JOURNAL OF BIOSOCIAL SCIENCE
PubMed | WoS	A combination intervention strategy to improve linkage to and retention in HIV care following diagnosis in Mozambique: A cluster-randomized study.	Elul B, Lamb MR, Lahuerta M, Abacassamo F, Ahoua L, Kujawski SA, Tomo M, Jani I.	PLoS Med. 2017 Nov 14;14(11):e1002433. doi: 10.1371/journal.pmed.1002433. eCollection 2017 Nov.
PubMed | WoS	Evaluating the Impact of Health System Strengthening on HIV and Sexual Risk Behaviors in Nigeria.	Eluwa GI, Adebajo S, Idogho O, Fajemisin O, Anyanti J, Ahonsi B.	J Acquir Immune Defic Syndr. 2015 Sep 1;70(1):67-74. doi: 10.1097/QAI.0000000000000701.
PubMed | WoS	Integrating an NTD with one of "The big three": combined malaria and trachoma survey in Amhara Region of Ethiopia.	Emerson PM, Ngondi J, Biru E, Graves PM, Ejigsemahu Y, Gebre T, Endeshaw T, Genet A, Mosher AW, Zerihun M, Messele A, Richards FO.	PLoS Negl Trop Dis. 2008 Mar 19;2(3):e197. doi: 10.1371/journal.pntd.0000197.
PubMed | WoS	Identifying HIV most-at-risk groups in Malawi for targeted interventions. A classification tree model.	Emina JB, Madise N, Kuepie M, Zulu EM, Ye Y.	BMJ Open. 2013 May 28;3(5). pii: e002459. doi: 10.1136/bmjopen-2012-002459.
PubMed | WoS	HIV sexual risk behavior and preferred HIV prevention service outlet by men who have sex with men in Nigeria.	Emmanuel G, Folayan MO, Ochonye B, Umoh P, Wasiu B, Nkom M, Iorwa A, Anenih J.	BMC Health Serv Res. 2019 Apr 27;19(1):261. doi: 10.1186/s12913-019-4108-z.
PubMed	A survey of knowledge, attitude and practice of malaria management among pregnant women from two health care facilities in Nigeria.	Enato EF, Okhamafe AO, Okpere EE.	Acta Obstet Gynecol Scand. 2007;86(1):33-6.
WoS	Compounding diagnostic delays: a qualitative study of point-of-care testing in South Africa	Engel, N; Davids, M; Blankvoort, N; Pai, NP; Dheda, K; Pai, M	TROPICAL MEDICINE & INTERNATIONAL HEALTH
PubMed | WoS	Anemia and iron deficiency in pregnant Ghanaian women from urban areas.	Engmann C, Adanu R, Lu TS, Bose C, Lozoff B.	Int J Gynaecol Obstet. 2008 Apr;101(1):62-6. Epub 2007 Dec 19.
PubMed | WoS	Reported bed net ownership and use in social contacts is associated with uptake of bed nets for malaria prevention in pregnant women in Ghana.	Ernst KC, Erly S, Adusei C, Bell ML, Kessie DK, Biritwum-Nyarko A, Ehiri J.	Malar J. 2017 Jan 4;16(1):13. doi: 10.1186/s12936-016-1660-4.
WoS	Tracing patients on antiretroviral treatment lost-to-follow-up in an urban slum in India	Errol, L; Isaakidis, P; Zachariah, R; Ali, M; Pilankar, G; Maurya, S; Geraets, C; Ladomirska, J; Patel, S; Reid, T	JOURNAL OF ADVANCED NURSING
PubMed | WoS	Serosurvey of Coxiella burnetii in high risk population in Turkey, endemic to Crimean-Congo haemorrhagic fever virus.	Erturk R, Poyraz √ñ, G√ºne≈ü T.	J Vector Borne Dis. 2017 Oct-Dec;54(4):341-347. doi: 10.4103/0972-9062.225839.
WoS	Social Exclusion and Early or Unwanted Sexual Initiation Among Poor Urban Females in Ethiopia	Erulkar, A; Ferede, A	INTERNATIONAL PERSPECTIVES ON SEXUAL AND REPRODUCTIVE HEALTH
PubMed | WoS	Candida colonisation in asymptomatic HIV patients attending a tertiary hospital in Benin City, Nigeria.	Esebelahie NO, Enweani IB, Omoregie R.	Libyan J Med. 2013 Mar 18;8:20322. doi: 10.3402/ljm.v8i0.20322.
PubMed	Epidemiological risk factors for clinical malaria infection in the highlands of Western Kenya.	Essendi WM, Vardo-Zalik AM, Lo E, Machani MG, Zhou G, Githeko AK, Yan G, Afrane YA.	Malar J. 2019 Jun 24;18(1):211. doi: 10.1186/s12936-019-2845-4.
PubMed	Risky Sexual Behavior And Prevalence Of HIV In Sex Workers In Douala In 2011	Essomba EN, Kollo B, Kouoh Ngambi M, Owona Manga LJ, Mbunya S, Bita Fouda A, Dissongo JI, Mikendeffo D, Lehman L.	Mali Med. 2013;28(2):30-36. French.
WoS	Enhanced retention strategies and willingness to participate among hard-to-reach female sex workers in Barcelona for HIV prevention and vaccine trials	Etcheverry, MF; Evans, JL; Sanchez, E; Mendez-Arancibia, E; Merono, M; Gatell, JM; Page, K; Joseph, J	HUMAN VACCINES & IMMUNOTHERAPEUTICS
WoS	Correlates of HIV-status awareness among adults in Nairobi slum areas	Ettarh, RR; Kimani, J; Kyobutungi, C; Wekesah, F	AJAR-AFRICAN JOURNAL OF AIDS RESEARCH
PubMed | WoS	Increased risk of mortality and loss to follow-up among HIV-positive patients with oropharyngeal candidiasis and malnutrition before antiretroviral therapy initiation: a retrospective analysis from a large urban cohort in Johannesburg, South Africa.	Evans D, Maskew M, Sanne I.	Oral Surg Oral Med Oral Pathol Oral Radiol. 2012 Mar;113(3):362-72. doi: 10.1016/j.oooo.2011.09.004.
PubMed | WoS	Treatment outcomes of HIV-infected adolescents attending public-sector HIV clinics across Gauteng and Mpumalanga, South Africa.	Evans D, Menezes C, Mahomed K, Macdonald P, Untiedt S, Levin L, Jaffray I, Bhana N, Firnhaber C, Maskew M.	AIDS Res Hum Retroviruses. 2013 Jun;29(6):892-900. doi: 10.1089/AID.2012.0215. Epub 2013 Feb 25.
PubMed | WoS	Prevalence of peripheral neuropathy in antiretroviral therapy naive HIV-positive patients and the impact on treatment outcomes - a retrospective study from a large urban cohort in Johannesburg, South Africa	Evans, D; Takuva, S; Rassool, M; Firnhaber, C; Maskew, M	JOURNAL OF NEUROVIROLOGY
WoS	HIV Prevalence and ART Use Among Men in Partnerships with 15-29 Year Old Women in South Africa: HIV Risk Implications for Young Women in Age-Disparate Partnerships	Evans, M; Maughan-Brown, B; Zungu, N; George, G	AIDS AND BEHAVIOR
WoS	HIV-related stigma, asset inheritance and chronic poverty: Vulnerability and resilience of widows and caregiving children and youth in Tanzania and Uganda	Evans, R	PROGRESS IN DEVELOPMENT STUDIES
WoS	HIV status in discordant couples in sub-Saharan Africa: a systematic review and meta-analysis	Eyawo, O; de Walque, D; Ford, N; Gakii, G; Lester, RT; Mills, EJ	LANCET INFECTIOUS DISEASES
PubMed	Assessment of prescription profile of pregnant women visiting antenatal clinics.	Eze UI, Eferakeya AE, Oparah AC, Enato EF.	Pharm Pract (Granada). 2007 Jul;5(3):135-9.
PubMed	Perinatal HIV Status and Executive Function During School-Age and Adolescence: A Comparative Study of Long-Term Cognitive Capacity Among Children From a High HIV Prevalence Setting.	Ezeamama AE, Kizza FN, Zalwango SK, Nkwata AK, Zhang M, Rivera ML, Sekandi JN, Kakaire R, Kiwanuka N, Whalen CC.	Medicine (Baltimore). 2016 Apr;95(17):e3438. doi: 10.1097/MD.0000000000003438.
PubMed	Fertility preferences, condom use, and concerns among HIV-positive women in serodiscordant relationships in the era of antiretroviral therapy.	Ezeanochie M, Olagbuji B, Ande A, Oboro V.	Int J Gynaecol Obstet. 2009 Nov;107(2):97-8. doi: 10.1016/j.ijgo.2009.06.013. Epub 2009 Aug 9.
PubMed	Prevalence and correlates of intimate partner violence against HIV-seropositive pregnant women in a Nigerian population.	Ezeanochie MC, Olagbuji BN, Ande AB, Kubeyinje WE, Okonofua FE.	Acta Obstet Gynecol Scand. 2011 May;90(5):535-9. doi: 10.1111/j.1600-0412.2011.01083.x. Epub 2011 Mar 16.
PubMed	Malaria parasitaemia among febrile under-five children at Nnamdi Azikiwe University Teaching Hospital, Nnewi, South-East, Nigeria.	Ezedudu CE, Ebenebe JC, Chukwuka JO, Ugochukwu EF, Amilo GI, Okorie OI.	Niger J Med. 2016 Apr-Jun;25(2):113-18.
PubMed | WoS	Drugs use pattern for uncomplicated malaria in medicine retail outlets in Enugu urban, southeast Nigeria: implications for malaria treatment policy.	Ezenduka CC, Ogbonna BO, Ekwunife OI, Okonta MJ, Esimone CO.	Malar J. 2014 Jun 24;13:243. doi: 10.1186/1475-2875-13-243.
WoS	Environmental risks in the developing world: exposure indicators for evaluating interventions, programmes, and policies	Ezzati, M; Utzinger, J; Cairncross, S; Cohen, AJ; Singer, BH	JOURNAL OF EPIDEMIOLOGY AND COMMUNITY HEALTH
PubMed | WoS	Risk factors for HIV positivity among more than 3,400 Tanzanian women.	Faber MT, Munk C, Mwaiselage J, Dartell M, Kahesa C, Iftner T, Rasch V, Kjaer SK.	Women Health. 2017 Jul;57(6):650-664. doi: 10.1080/03630242.2016.1202882. Epub 2016 Jul 5.
PubMed | WoS	A high prevalence of HIV-1 infection among pregnant women living in a rural district of north Uganda severely affected by civil strife.	Fabiani M, Nattabi B, Opio AA, Musinguzi J, Biryahwaho B, Ayella EO, Ogwang M, Declich S.	Trans R Soc Trop Med Hyg. 2006 Jun;100(6):586-93. Epub 2005 Nov 14.
PubMed | WoS	Predictors of provider- initiated HIV testing and counseling refusal by outpatient department clients in Wolaita zone, Southern Ethiopia: a case control study.	Facha W, Kassahun W, Workicho A.	BMC Public Health. 2016 Aug 12;16:783. doi: 10.1186/s12889-016-3452-8.
PubMed	The epidemiology of hepatitis C virus in the Maghreb region: systematic review and meta-analyses.	Fadlalla FA, Mohamoud YA, Mumtaz GR, Abu-Raddad LJ.	PLoS One. 2015 Mar 24;10(3):e0121873. doi: 10.1371/journal.pone.0121873. eCollection 2015. Review.
PubMed | WoS	Gender variation in self-reported likelihood of HIV infection in comparison with HIV test results in rural and urban Nigeria.	Fagbamigbe AF, Akinyemi JO, Adedokun BO, Bamgboye EA.	AIDS Res Ther. 2011 Dec 21;8:44. doi: 10.1186/1742-6405-8-44.
PubMed	Knowledge of HIV and benefits of male medical circumcision amongst clients in an urban area.	Faleye A.	Afr J Prim Health Care Fam Med. 2014 Dec 11;6(1):E1-5. doi: 10.4102/phcfm.v6i1.722.
PubMed	Preventing rural to urban spread of Ebola: lessons from Liberia.	Fallah MP, Skrip LA, Enders J.	Lancet. 2018 Jul 28;392(10144):279-280. doi: 10.1016/S0140-6736(18)31435-1. Epub 2018 Jun 26. No abstract available.
PubMed | WoS	Prevalence and risk factors associated with malaria infection among pregnant women in a semi-urban community of north-western Nigeria.	Fana SA, Bunza MD, Anka SA, Imam AU, Nataala SU.	Infect Dis Poverty. 2015 Apr 24;4:24. doi: 10.1186/s40249-015-0054-0. eCollection 2015.
PubMed | WoS	Young adult and middle age mortality in Butajira demographic surveillance site, Ethiopia: lifestyle, gender and household economy.	Fantahun M, Berhane Y, H√∂gberg U, Wall S, Byass P.	BMC Public Health. 2008 Jul 31;8:268. doi: 10.1186/1471-2458-8-268.
PubMed | WoS	Prognostic Value of HIV-1 RNA on CD4 Trajectories and Disease Progression Among Antiretroviral-Naive HIV-Infected Adults in Botswana: A Joint Modeling Analysis.	Farahani M, Novitsky V, Wang R, Bussmann H, Moyo S, Musonda RM, Moeti T, Makhema JM, Essex M, Marlink R.	AIDS Res Hum Retroviruses. 2016 Jun;32(6):573-8. doi: 10.1089/AID.2015.0348. Epub 2016 Mar 3.
PubMed | WoS	HIV-associated Kaposi's sarcoma in Maputo, Mozambique: outcomes in a specialized treatment center, 2010-2015.	Fardhdiani V, Molfino L, Zamudio AG, Manuel R, Luciano G, Ciglenecki I, Rusch B, Toutous Trellu L, Coldiron ME.	Infect Agent Cancer. 2018 Jan 19;13:5. doi: 10.1186/s13027-018-0177-6. eCollection 2018.
PubMed	Genomic and epidemiological monitoring of yellow fever virus transmission potential.	Faria NR, Kraemer MUG, Hill SC, Goes de Jesus J, Aguiar RS, Iani FCM, Xavier J, Quick J, du Plessis L, Dellicour S, Th√©z√© J, Carvalho RDO, Baele G, Wu CH, Silveira PP, Arruda MB, Pereira MA, Pereira GC, Louren√ßo J, Obolski U, Abade L, Vasylyeva TI, et al.	Science. 2018 Aug 31;361(6405):894-899. doi: 10.1126/science.aat7115. Epub 2018 Aug 23.
WoS	Etiology and risk factors associated with a pruritic papular eruption in people living with HIV in India	Farsani, TT; Kore, S; Nadol, P; Ramam, M; Thierman, SJ; Leslie, K; Chandrasekar, C; Sikhamani, R; Manoharan, G; Kubba, A; Maurer, TA	JOURNAL OF THE INTERNATIONAL AIDS SOCIETY
PubMed | WoS	Diabetes Care in Nigeria.	Fasanmade OA, Dagogo-Jack S.	Ann Glob Health. 2015 Nov-Dec;81(6):821-9. doi: 10.1016/j.aogh.2015.12.012. Review.
PubMed | WoS	Increased vulnerability of rural children on antiretroviral therapy attending public health facilities in South Africa: a retrospective cohort study.	Fatti G, Bock P, Grimwood A, Eley B.	J Int AIDS Soc. 2010 Nov 25;13:46. doi: 10.1186/1758-2652-13-46.
PubMed	Effectiveness of community-based support for pregnant women living with HIV: a cohort study in South Africa.	Fatti G, Shaikh N, Eley B, Grimwood A.	AIDS Care. 2016;28 Suppl 1:114-8. doi: 10.1080/09540121.2016.1148112. Epub 2016 Feb 28.
PubMed | WoS	The role of diabetes on the clinical manifestations of pulmonary tuberculosis.	Faurholt-Jepsen D, Range N, PrayGod G, Jeremiah K, Faurholt-Jepsen M, Aabye MG, Changalucha J, Christensen DL, Krarup H, Witte DR, Andersen AB, Friis H.	Trop Med Int Health. 2012 Jul;17(7):877-83. doi: 10.1111/j.1365-3156.2012.03002.x. Epub 2012 May 11.
PubMed | WoS	Diabetes is a risk factor for pulmonary tuberculosis: a case-control study from Mwanza, Tanzania.	Faurholt-Jepsen D, Range N, Praygod G, Jeremiah K, Faurholt-Jepsen M, Aabye MG, Changalucha J, Christensen DL, Pipper CB, Krarup H, Witte DR, Andersen AB, Friis H.	PLoS One. 2011;6(8):e24215. doi: 10.1371/journal.pone.0024215. Epub 2011 Aug 30.
PubMed	The double burden	Faurholt-Jepsen D.	Dan Med J. 2013 Jul;60(7):B4673.
WoS	The role of anthropometric and other predictors for diabetes among urban Tanzanians with tuberculosis	Faurholt-Jepsen, D; Range, N; PrayGod, G; Jeremiah, K; Faurholt-Jepsen, M; Aabye, MG; Changalucha, J; Christensen, DL; Witte, DR; Andersen, AB; Friis, H	INTERNATIONAL JOURNAL OF TUBERCULOSIS AND LUNG DISEASE
PubMed	Wealth inequality as a predictor of HIV-related knowledge in Nigeria.	Faust L, Yaya S, Ekholuenetale M.	BMJ Glob Health. 2017 Dec 20;2(4):e000461. doi: 10.1136/bmjgh-2017-000461. eCollection 2017.
PubMed	Evaluation of PIMATM CD4 System for Decentralization of Immunological Monitoring of HIV-Infected Patients in Senegal.	Faye B, Mbow M, Cheikh Seck M, Mbengue B, Wade D, Camara M, Ciss√© C, Diouf SG, Ndao B, Djibo A, Sylla Niang MD, Ndiaye T, Grillo MP, Di√®ye A.	PLoS One. 2016 May 11;11(5):e0154000. doi: 10.1371/journal.pone.0154000. eCollection 2016.
PubMed	Community perspectives on parental influence on engagement in multiple concurrent sexual partnerships among youth in Tanzania: implications for HIV prevention programming.	Fehringer JA, Babalola S, Kennedy CE, Kajula LJ, Mbwambo JK, Kerrigan D.	AIDS Care. 2013;25(2):207-14. doi: 10.1080/09540121.2012.699666. Epub 2012 Jul 9.
WoS	The Burden of Common Infectious Disease Syndromes at the Clinic and Household Level from Population-Based Surveillance in Rural and Urban Kenya	Feikin, DR; Olack, B; Bigogo, GM; Audi, A; Cosmas, L; Aura, B; Burke, H; Njenga, MK; Williamson, J; Breiman, RF	PLOS ONE
PubMed | WoS	Evaluation of SMARTube to Detect HIV Infection Before Seroconversion Using Standard Methods.	Feldblum PJ, Chen PL, Fischer SJ, Sexton CJ.	AIDS Res Hum Retroviruses. 2016 Oct/Nov;32(10-11):1067-1071. Epub 2016 Apr 15.
PubMed	The prevalence of motor delay among HIV infected children living in Cape Town, South Africa.	Ferguson G, Jelsma J.	Int J Rehabil Res. 2009 Jun;32(2):108-14. doi: 10.1097/MRR.0b013e3283013b34.
PubMed	Implementation and Operational Research: The Effectiveness of Routine Opt-Out HIV Testing for Children in Harare, Zimbabwe.	Ferrand RA, Meghji J, Kidia K, Dauya E, Bandason T, Mujuru H, Ncube G, Mungofa S, Kranzer K.	J Acquir Immune Defic Syndr. 2016 Jan 1;71(1):e24-9. doi: 10.1097/QAI.0000000000000867.
PubMed	The effect of community-based support for caregivers on the risk of virological failure in children and adolescents with HIV in Harare, Zimbabwe (ZENITH): an open-label, randomised controlled trial.	Ferrand RA, Simms V, Dauya E, Bandason T, Mchugh G, Mujuru H, Chonzi P, Busza J, Kranzer K, Munyati S, Weiss HA, Hayes RJ.	Lancet Child Adolesc Health. 2017 Nov;1(3):175-183. doi: 10.1016/S2352-4642(17)30051-2.
WoS	The manifestation of AIDS in Africa: An epidemiological overview	Ferrante, P; Delbue, S; Mancuso, R	JOURNAL OF NEUROVIROLOGY
PubMed | WoS	Identifying risk factors for Plasmodium infection and anaemia in Kinshasa, Democratic Republic of Congo.	Ferrari G, Ntuku HM, Ross A, Schmidlin S, Kalemwa DM, Tshefu AK, Lengeler C.	Malar J. 2016 Jul 15;15:362. doi: 10.1186/s12936-016-1412-5.
PubMed | WoS	A malaria risk map of Kinshasa, Democratic Republic of Congo.	Ferrari G, Ntuku HM, Schmidlin S, Diboulo E, Tshefu AK, Lengeler C.	Malar J. 2016 Jan 13;15:27. doi: 10.1186/s12936-015-1074-8.
PubMed | WoS	The prevalence of risky sexual behaviors among youth center reproductive health clinics users and non-users in Addis Ababa, Ethiopia: A comparative cross-sectional study.	Fetene N, Mekonnen W.	PLoS One. 2018 Jun 7;13(6):e0198657. doi: 10.1371/journal.pone.0198657. eCollection 2018.
PubMed | WoS	Growth in HIV-infected children on long-term antiretroviral therapy.	Feucht UD, Van Bruwaene L, Becker PJ, Kruger M.	Trop Med Int Health. 2016 May;21(5):619-29. doi: 10.1111/tmi.12685. Epub 2016 Mar 21.
PubMed | WoS	Constrained relationship agency as the risk factor for intimate partner violence in different models of transactional sex.	Fielding-Miller R, Dunkle K.	Afr J AIDS Res. 2017 Dec;16(4):283-293. doi: 10.2989/16085906.2017.1345768.
PubMed | WoS	Agency as a mediator in the pathway from transactional sex to HIV among pregnant women in Swaziland: a multigroup path analysis.	Fielding-Miller R, Dunkle KL, Hadley C, Cooper HL, Windle M.	J Int AIDS Soc. 2017 Jul 18;20(1):21554. doi: 10.7448/IAS.20.1.21554.
PubMed | WoS	Inhibitors and facilitators of willingness to participate (WTP) in an HIV vaccine trial: construction and initial validation of the Inhibitors and Facilitators of Willingness to Participate Scale (WPS) among women at risk for HIV infection.	Fincham D, Kagee A, Swartz L.	AIDS Care. 2010 Apr;22(4):452-61. doi: 10.1080/09540120903202939.
PubMed	Dramatic decreases of malaria transmission intensities in Ifakara, south-eastern Tanzania since early 2000s.	Finda MF, Limwagu AJ, Ngowo HS, Matowo NS, Swai JK, Kaindoa E, Okumu FO.	Malar J. 2018 Oct 16;17(1):362. doi: 10.1186/s12936-018-2511-2.
PubMed | WoS	The prevalence of hepatitis B co-infection in a South African urban government HIV clinic.	Firnhaber C, Reyneke A, Schulze D, Malope B, Maskew M, MacPhail P, Sanne I, Di Bisceglie A.	S Afr Med J. 2008 Jul;98(7):541-4.
WoS	Occult hepatitis B virus infection in patients with isolated core antibody and HIV co-infection in an urban clinic in Johannesburg, South Africa	Firnhaber, C; Viana, R; Reyneke, A; Schultze, D; Malope, B; Maskew, M; Di Bisceglie, A; MacPhail, P; Sanne, I; Kew, M	INTERNATIONAL JOURNAL OF INFECTIOUS DISEASES
PubMed | WoS	I do what I have to do to survive: An investigation into the perceptions, experiences and economic considerations of women engaged in sex work in Northern Namibia	Fitzgerald-Husek, A; Martiniuk, ALC; Hinchcliff, R; Aochamus, CE; Lee, RB	BMC WOMENS HEALTH
PubMed	Symptoms of allergic rhinitis in Parakou, Benin: Prevalence, severity and associated factors.	Flatin MC, Ade S, Hounkpatin SH, Ametonou B, Vodouhe UB, Adjibabi W.	Eur Ann Otorhinolaryngol Head Neck Dis. 2018 Feb;135(1):33-36. doi: 10.1016/j.anorl.2017.07.003. Epub 2017 Aug 7.
PubMed	The role of relationship types on condom use among urban men with concurrent partners in Ghana and Tanzania.	Fleming PJ, Mulawa M, Burke H, Shattuck D, Mndeme E, Attafuah J, Mbwambo J, Guest G.	AIDS Care. 2015;27(4):466-72. doi: 10.1080/09540121.2014.969675. Epub 2014 Oct 22.
PubMed	Neighborhood urban environmental quality conditions are likely to drive malaria and diarrhea mortality in Accra, Ghana.	Fobil JN, Kraemer A, Meyer CG, May J.	J Environ Public Health. 2011;2011:484010. doi: 10.1155/2011/484010. Epub 2011 Jun 21.
PubMed | WoS	Mapping urban malaria and diarrhea mortality in Accra, Ghana: evidence of vulnerabilities and implications for urban health policy.	Fobil JN, Levers C, Lakes T, Loag W, Kraemer A, May J.	J Urban Health. 2012 Dec;89(6):977-91. doi: 10.1007/s11524-012-9702-x.
PubMed | WoS	Clinical and immunological outcomes according to adherence to first-line HAART in a urban and rural cohort of HIV-infected patients in Burkina Faso, West Africa.	Foc√† E, Odolini S, Sulis G, Calza S, Pietra V, Rodari P, Giorgetti PF, Noris A, Ouedraogo P, Simpore J, Pignatelli S, Castelli F.	BMC Infect Dis. 2014 Mar 21;14:153. doi: 10.1186/1471-2334-14-153.
PubMed | WoS	Differences in Sexual Practices, Sexual Behavior and HIV Risk Profile between Adolescents and Young Persons in Rural and Urban Nigeria.	Folayan MO, Adebajo S, Adeyemi A, Ogungbemi KM.	PLoS One. 2015 Jul 14;10(7):e0129106. doi: 10.1371/journal.pone.0129106. eCollection 2015.
WoS	Tackling the Sexual and Reproductive Health and Rights of Adolescents Living with HIV/AIDS: A Priority Need in Nigeria	Folayan, MO; Harrison, A; Odetoyinbo, M; Brown, B	AFRICAN JOURNAL OF REPRODUCTIVE HEALTH
WoS	Non-third molar related pericoronitis in a sub-urban Nigeria population of children	Folayan, MO; Ozeigbe, EO; Onyejaeka, N; Chukwumah, NM; Oyedele, T	NIGERIAN JOURNAL OF CLINICAL PRACTICE
PubMed	Prevalence and predictors of late presentation for HIV care in South Africa.	Fomundam HN, Tesfay AR, Mushipe SA, Mosina MB, Boshielo CT, Nyambi HT, Larsen A, Cheyip M, Getahun A, Pillay Y.	S Afr Med J. 2017 Nov 27;107(12):1058-1064. doi: 10.7196/SAMJ.2017.v107i12.12358.
WoS	School Based Sex Education and HIV Prevention in Low- and Middle-Income Countries: A Systematic Review and Meta-Analysis	Fonner, VA; Armstrong, KS; Kennedy, CE; O'Reilly, KR; Sweat, MD	PLOS ONE
WoS	Portuguese expatriates' health in Angola and Mozambique-a cross-sectional study: increasing awareness and need for more surveillance	Fonseca, AG; Dias, SS; Baptista, JL; Torgal, J	JOURNAL OF TRAVEL MEDICINE
PubMed | WoS	Anthropometric characteristics and cardiometabolic risk factors in a sample of urban-dwelling adults in Senegal.	Fontbonne A, Cournil A, Cames C, Mercier S, Coly AN, Lacroux A, Dupuy AM, Diop SN, Cristol JP, Bork K.	Diabetes Metab. 2011 Feb;37(1):52-8. doi: 10.1016/j.diabet.2010.07.008. Epub 2010 Nov 26.
PubMed	Extended spectrum beta-lactamase mediated resistance in carriage and clinical gram-negative ESKAPE bacteria: a comparative study between a district and tertiary hospital in South Africa.	Founou RC, Founou LL, Essack SY.	Antimicrob Resist Infect Control. 2018 Nov 14;7:134. doi: 10.1186/s13756-018-0423-0. eCollection 2018.
PubMed | WoS	Diversity in anopheline larval habitats and adult composition during the dry and wet seasons in Ouagadougou (Burkina Faso).	Fournet F, Cussac M, Ouari A, Meyer PE, To√© HK, Gouagna LC, Dabir√© RK.	Malar J. 2010 Mar 19;9:78. doi: 10.1186/1475-2875-9-78.
PubMed | WoS	The Influence of Urbanization Modes on the Spatial Circulation of Flaviviruses within Ouagadougou (Burkina Faso).	Fournet F, Rican S, Vaillant Z, Roudot A, Meunier-Nikiema A, Kassi√© D, Dabir√© RK, Salem G.	Int J Environ Res Public Health. 2016 Dec 10;13(12). pii: E1226.
PubMed | WoS	Using vital registration data to update mortality among patients lost to follow-up from ART programmes: evidence from the Themba Lethu Clinic, South Africa.	Fox MP, Brennan A, Maskew M, MacPhail P, Sanne I.	Trop Med Int Health. 2010 Apr;15(4):405-13. doi: 10.1111/j.1365-3156.2010.02473.x. Epub 2010 Feb 17.
WoS	Changes in HIV testing in Brazil between 1998 and 2005	Franca, I; Calazans, G; Zucchi, EM	REVISTA DE SAUDE PUBLICA
PubMed	Key considerations in scaling up male circumcision in Tanzania: views of the urban residents in Tanzania.	Francis JM, Kakoko D, Tarimo EA, Munseri P, Bakari M, Sandstrom E.	Tanzan J Health Res. 2012 Jan;14(1):61-7.
PubMed | WoS	Vaginal practices among women at high risk of HIV infection in Uganda and Tanzania: recorded behaviour from a daily pictorial diary.	Francis SC, Baisley K, Lees SS, Andrew B, Zalwango F, Seeley J, Vandepitte J, Ao TT, van de Wijgert J, Watson-Jones D, Kapiga S, Grosskurth H, Hayes RJ.	PLoS One. 2013;8(3):e59085. doi: 10.1371/journal.pone.0059085. Epub 2013 Mar 26.
WoS	Violence Against Women and HIV Risk Behaviors in Kampala, Uganda: Baseline Findings from the SASA! Study	Francisco, L; Abramsky, T; Kiss, L; Michau, L; Musuya, T; Kerrigan, D; Kaye, D; Watts, C	VIOLENCE AGAINST WOMEN
PubMed | WoS	Spatial heterogeneity of malaria in Ghana: a cross-sectional study on the association between urbanicity and the acquisition of immunity.	Frank C, Krumkamp R, Sarpong N, Sothmann P, Fobil JN, Foli G, Jaeger A, Ehlkes L, Owusu-Dabo E, Adu-Sarkodie Y, Marks F, Schumann RR, May J, Kreuels B.	Malar J. 2016 Feb 11;15:84. doi: 10.1186/s12936-016-1138-4.
WoS	Genotyping analyses of tuberculosis transmission among immigrant residents in Italy	Franzetti, F; Codecasa, L; Matteelli, A; Degli Esposti, A; Bandera, A; Lacchini, C; Lombardi, A; Pinsi, G; Zanini, F; El-Hamad, I; Gori, A	CLINICAL MICROBIOLOGY AND INFECTION
PubMed | WoS	Factors affecting HIV concordancy in married couples in four African cities.	Freeman EE, Glynn JR; Study Group on Heterogeneity of HIV epidemics in African Cities..	AIDS. 2004 Aug 20;18(12):1715-21.
PubMed	Proportion of new HIV infections attributable to herpes simplex 2 increases over time: simulations of the changing role of sexually transmitted infections in sub-Saharan African HIV epidemics.	Freeman EE, Orroth KK, White RG, Glynn JR, Bakker R, Boily MC, Habbema D, Buv√© A, Hayes R.	Sex Transm Infect. 2007 Aug;83 Suppl 1:i17-24. Epub 2007 Apr 3. Erratum in: Sex Transm Infect. 2007 Oct;83(6):500.
PubMed	Comparison of different treatments for isoniazid-resistant tuberculosis: an individual patient data meta-analysis.	Fregonese F, Ahuja SD, Akkerman OW, Arakaki-Sanchez D, Ayakaka I, Baghaei P, Bang D, Bastos M, Benedetti A, Bonnet M, Cattamanchi A, Cegielski P, Chien JY, Cox H, Dedicoat M, Erkens C, Escalante P, Falzon D, Garcia-Prats AJ, Gegia M, Gillespie SH, Glynn JR, et al.	Lancet Respir Med. 2018 Apr;6(4):265-275. doi: 10.1016/S2213-2600(18)30078-X. Erratum in: Lancet Respir Med. 2018 Apr 18;:.
PubMed | WoS	Implementation issues in tuberculosis/HIV program collaboration and integration: 3 case studies.	Friedland G, Harries A, Coetzee D.	J Infect Dis. 2007 Aug 15;196 Suppl 1:S114-23. Review.
PubMed	Access to social capital and risk of HIV infection in Bukoba urban district, Kagera region, Tanzania.	Frumence G, Emmelin M, Eriksson M, Kwesigabo G, Killewo J, Moyo S, Nystrom L.	Arch Public Health. 2014 Nov 3;72(1):38. doi: 10.1186/2049-3258-72-38. eCollection 2014.
PubMed	Just Because It's Out There, People Aren't Going to Use It." HIV Self-Testing Among Young, Black MSM, and Transgender Women.	Frye V, Wilton L, Hirshfied S, Chiasson MA, Usher D, Lucy D, McCrossin J, Greene E, Koblin B; All About Me Study Team..	AIDS Patient Care STDS. 2015 Nov;29(11):617-24. doi: 10.1089/apc.2015.0100. Epub 2015 Sep 16. Erratum in: AIDS Patient Care STDS. 2016 Feb;30(2):101. Kobin, Beryl [corrected to Koblin, Beryl].
PubMed | WoS	A randomized trial on acceptability of voluntary HIV counselling and testing.	Fylkesnes K, Siziya S.	Trop Med Int Health. 2004 May;9(5):566-72.
PubMed	Conditions of malaria transmission in Dakar from 2007 to 2010.	Gadiaga L, Machault V, Pag√®s F, Gaye A, Jarjaval F, Godefroy L, Ciss√© B, Lacaux JP, Sokhna C, Trape JF, Rogier C.	Malar J. 2011 Oct 21;10:312. doi: 10.1186/1475-2875-10-312.
PubMed | WoS	The disproportionate burden of HIV and STIs among male sex workers in Mexico City and the rationale for economic incentives to reduce risks	Galarraga, O; Sosa-Rubi, SG; Gonzalez, A; Badial-Hernandez, F; Conde-Glez, CJ; Juarez-Figueroa, L; Bautista-Arredondo, S; Kuo, C; Operario, D; Mayer, KH	JOURNAL OF THE INTERNATIONAL AIDS SOCIETY
PubMed | WoS	Heterogeneity of G6PD deficiency prevalence in Mozambique: a school-based cross-sectional survey in three different regions.	Galatas B, Mabote L, Simone W, Matambisso G, Nhamussua L, Ma√±√∫-Pereira MD, Men√©ndez C, Saute F, Macete E, Bassat Q, Alonso P, Aide P.	Malar J. 2017 Jan 19;16(1):36. doi: 10.1186/s12936-016-1674-y.
PubMed | WoS	Adverse events profile of PrePex a non-surgical device for adult male circumcision in a Ugandan urban setting.	Galukande M, Duffy K, Bitega JP, Rackara S, Bbaale DS, Nakaggwa F, Nagaddya T, Wooding N, Dea M, Coutinho A.	PLoS One. 2014 Jan 28;9(1):e86631. doi: 10.1371/journal.pone.0086631. eCollection 2014.
PubMed	Integrated screening for HIV, syphilis, and toxoplasmosis among pregnant women in the Central African Republic	Gamba EP, Nambei WS, Kamandji L.	Med Sante Trop. 2013 Oct-Dec;23(4):421-6. doi: 10.1684/mst.2013.0256. French.
PubMed	An investigation of the factors influencing the choice of infant feeding methods among urban Zimbabwean women in the context of HIV transmission.	Gara CP, Pazvakavambwa I, Maponga CC, Gavaza P.	Cent Afr J Med. 2005 Jan-Feb;51(1-2):1-4.
PubMed	Maternal mortality in Niger: a retrospective study in a high risk maternity.	Garba M, Nayama M, Alio AP, Holloway ML, Hamisu BS, Salihu HM.	Afr J Med Med Sci. 2011 Dec;40(4):393-7.
PubMed | WoS	Persistent household food insecurity, HIV, and maternal stress in peri-urban Ghana.	Garcia J, Hromi-Fiedler A, Mazur RE, Marquis G, Sellen D, Lartey A, P√©rez-Escamilla R.	BMC Public Health. 2013 Mar 11;13:215. doi: 10.1186/1471-2458-13-215.
WoS	Prevention of sexually transmitted infections in urban communities (Peru PREVEN): a multicomponent community-randomised controlled trial	Garcia, PJ; Holmes, KK; Carcamo, CP; Garnett, GP; Hughes, JP; Campos, PE; Whittington, WLH	LANCET
WoS	What are the Risk Factors for Antisocial Behavior Among Low-income Youth in CapeTown?	Gardner, F; Waller, R; Maughan, B; Cluver, L; Boyes, M	SOCIAL DEVELOPMENT
PubMed	Maternal mortality in South Africa: An update from the 2007 Community Survey.	Garenne M, McCaa R, Nacro K.	J Popul Res (Canberra). 2011 Mar 1;8(1):89-101. Epub 2010 Sep 21.
PubMed	Beyond syndromic management: Opportunities for diagnosis-based treatment of sexually transmitted infections in low- and middle-income countries.	Garrett NJ, Osman F, Maharaj B, Naicker N, Gibbs A, Norman E, Samsunder N, Ngobese H, Mitchev N, Singh R, Abdool Karim SS, Kharsany ABM, Mlisana K, Rompalo A, Mindel A.	PLoS One. 2018 Apr 24;13(4):e0196209. doi: 10.1371/journal.pone.0196209. eCollection 2018.
WoS	Factors Associated with Tuberculosis Treatment Default in an Endemic Area of the Brazilian Amazon: A Case Control-Study	Garrido, MD; Penna, ML; Perez-Porcuna, TM; de Souza, AB; Marreiro, LD; Albuquerque, BC; Martinez-Espinosa, FE; Buhrer-Sekula, S	PLOS ONE
PubMed	Knowledge of, and attitudes towards, Voluntary HIV Counselling and Testing services amongst adolescent high school students in Addis Ababa, Ethiopia.	Gatta AA, Thupayagale-Tshweneagae G.	Curationis. 2012 Dec 6;35(1):103. doi: 10.4102/curationis.v35i1.103.
PubMed	Rabies post-exposure prophylaxis started during or after travel: A GeoSentinel analysis.	Gautret P, Angelo KM, Asgeirsson H, Lalloo DG, Shaw M, Schwartz E, Libman M, Kain KC, Piyaphanee W, Murphy H, Leder K, Vincelette J, Jensenius M, Waggoner J, Leung D, Borwein S, Blumberg L, Schlagenhauf P, Barnett ED, Hamer DH; GeoSentinel Global Surveillance Network..	PLoS Negl Trop Dis. 2018 Nov 13;12(11):e0006951. doi: 10.1371/journal.pntd.0006951. eCollection 2018 Nov.
PubMed | WoS	A Bayesian multinomial modeling of spatial pattern of co-morbidity of malaria and non-malarial febrile illness among young children in Nigeria.	Gayawan E, Arogundade ED, Adebayo SB.	Trans R Soc Trop Med Hyg. 2014 Jul;108(7):415-24. doi: 10.1093/trstmh/tru068. Epub 2014 May 20.
PubMed	Prevalence and predictors of major depression in HIV-infected patients on antiretroviral therapy in Bamenda, a semi-urban center in Cameroon.	Gaynes BN, Pence BW, Atashili J, O'Donnell J, Kats D, Ndumbe PM.	PLoS One. 2012;7(7):e41699. doi: 10.1371/journal.pone.0041699. Epub 2012 Jul 31.
WoS	Young Clients of Hotel-Based Sex Workers in Bangladesh: Vulnerability to HIV, Risk Perceptions, and Expressed Needs for Interventions	Gazi, R; Khan, SI; Haseen, F; Sarma, H; Islam, MA; Wirtz, AL; Rahman, M	INTERNATIONAL JOURNAL OF SEXUAL HEALTH
PubMed	An assessment of community health workers' ability to screen for cardiovascular disease risk with a simple, non-invasive risk assessment instrument in Bangladesh, Guatemala, Mexico, and South Africa: an observational study.	Gaziano TA, Abrahams-Gessel S, Denman CA, Montano CM, Khanam M, Puoane T, Levitt NS.	Lancet Glob Health. 2015 Sep;3(9):e556-63. doi: 10.1016/S2214-109X(15)00143-6. Epub 2015 Jul 14.
PubMed | WoS	Distribution of Plasmodium spp. infection in asymptomatic carriers in perennial and low seasonal malaria transmission settings in West Africa.	Gbal√©gba CGN, Ba H, Silu√© KD, Ba O, Tia E, Chouaibou M, Tian-Bi NTY, Yapi GY, Kon√© B, Utzinger J, Koudou BG.	Infect Dis Poverty. 2018 Apr 25;7(1):39. doi: 10.1186/s40249-018-0412-9.
PubMed	Diseases, Injuries, and Risk Factors in Child and Adolescent Health, 1990 to 2017: Findings From the Global Burden of Diseases, Injuries, and Risk Factors 2017 Study.	GBD 2017 Child and Adolescent Health Collaborators., Reiner RC Jr, Olsen HE, Ikeda CT, Echko MM, Ballestreros KE, Manguerra H, Martopullo I, Millear A, Shields C, Smith A, Strub B, Abebe M, Abebe Z, Adhena BM, Adhikari TB, Akibu M, Al-Raddadi RM, Alvis-Guzman N, Antonio CAT, Aremu O, Asgedom SW, et al.	JAMA Pediatr. 2019 Apr 29:e190337. doi: 10.1001/jamapediatrics.2019.0337. [Epub ahead of print]
PubMed | WoS	Non-communicable disease risk factor profile among public employees in a regional city in northern Ethiopia.	Gebremariam LW, Chiang C, Yatsuya H, Hilawe EH, Kahsay AB, Godefay H, Abraham L, Hirakawa Y, Iso H, Aoyama A.	Sci Rep. 2018 Jun 18;8(1):9298. doi: 10.1038/s41598-018-27519-6.
WoS	A meta-analysis of the prevalence of Toxoplasma gondii in animals and humans in Ethiopia	Gebremedhin, EZ; Tadesse, G	PARASITES & VECTORS
PubMed	Intestinal parasitosis among HIV/AIDS patients who are on anti-retroviral therapy in Kombolcha, North Central, Ethiopia: a cross-sectional study.	Gebretsadik D, Haileslasie H, Feleke DG.	BMC Res Notes. 2018 Aug 25;11(1):613. doi: 10.1186/s13104-018-3726-6.
PubMed | WoS	Assessment of HIV/AIDS related risks among men having sex with men (MSM) in Addis Ababa, Ethiopia.	Gebreyesus SH, Mariam DH.	J Public Health Policy. 2009 Sep;30(3):269-79. doi: 10.1057/jphp.2009.22.
WoS	Intestinal parasitic infections and its association with undernutrition and CD4 T cell levels among HIV/AIDS patients on HAART in Butajira, Ethiopia	Gedle, D; Kumera, G; Eshete, T; Ketema, K; Adugna, H; Feyera, F	JOURNAL OF HEALTH POPULATION AND NUTRITION
PubMed	The Effect of Electrical Load Shedding on Pediatric Hospital Admissions in South Africa.	Gehringer C, Rode H, Schomaker M.	Epidemiology. 2018 Nov;29(6):841-847. doi: 10.1097/EDE.0000000000000905.
WoS	Interdependence of domestic malaria prevention measures and mosquito-human interactions in urban Dar es Salaam, Tanzania	Geissbuhler, Y; Chaki, P; Emidi, B; Govella, NJ; Shirima, R; Mayagaya, V; Mtasiwa, D; Mshinda, H; Fillinger, U; Lindsay, SW; Kannady, K; de Castro, MC; Tanner, M; Killeen, GF	MALARIA JOURNAL
PubMed | WoS	Microbial Larvicide Application by a Large-Scale, Community-Based Program Reduces Malaria Infection Prevalence in Urban Dar Es Salaam, Tanzania	Geissbuhler, Y; Kannady, K; Chaki, PP; Emidi, B; Govella, NJ; Mayagaya, V; Kiama, M; Mtasiwa, D; Mshinda, H; Lindsay, SW; Tanner, M; Fillinger, U; de Castro, MC; Killeen, GF	PLOS ONE
PubMed | WoS	Community health workers to improve uptake of maternal healthcare services: A cluster-randomized pragmatic trial in Dar es Salaam, Tanzania.	Geldsetzer P, Mboggo E, Larson E, Lema IA, Magesa L, Machumi L, Ulenga N, Sando D, Mwanyika-Sando M, Spiegelman D, Mungure E, Li N, Siril H, Mujinja P, Naburi H, Chalamilla G, Kilewo C, Ekstr√∂m AM, Foster D, Fawzi W, B√§rnighausen T.	PLoS Med. 2019 Mar 29;16(3):e1002768. doi: 10.1371/journal.pmed.1002768. eCollection 2019 Mar.
PubMed	Measuring adherence by visual inspection of returned empty gel applicators in the CAPRISA 004 microbicide trial.	Gengiah TN, Mansoor LE, Upfold M, Naidoo A, Yende-Zuma N, Kashuba AD, Karim QA, Karim SS.	AIDS Behav. 2014 May;18(5):820-5. doi: 10.1007/s10461-014-0749-4.
PubMed	The Role of Body Fat and Fat Distribution in Hypertension Risk in Urban Black South African Women.	George C, Goedecke JH, Crowther NJ, Jaff NG, Kengne AP, Norris SA, Micklesfield LK.	PLoS One. 2016 May 12;11(5):e0154894. doi: 10.1371/journal.pone.0154894. eCollection 2016.
PubMed	Migration of South African health workers: the extent to which financial considerations influence internal flows and external movements.	George G, Atujuna M, Gow J.	BMC Health Serv Res. 2013 Aug 6;13:297. doi: 10.1186/1472-6963-13-297.
PubMed	Costing analysis of an SMS-based intervention to promote HIV self-testing amongst truckers and sex workers in Kenya.	George G, Chetty T, Strauss M, Inoti S, Kinyanjui S, Mwai E, Romo ML, Oruko F, Odhiambo JO, Nyaga E, Mantell JE, Govender K, Kelvin EA.	PLoS One. 2018 Jul 6;13(7):e0197305. doi: 10.1371/journal.pone.0197305. eCollection 2018.
PubMed	Low Seroprevalence of Brucellosis in Humans and Small Ruminants in the Gambia.	Germeraad EA, Hogerwerf L, Faye-Joof T, Goossens B, van der Hoek W, Jeng M, Lamin M, Manneh IL, Nwakanma D, Roest HI, Secka A, Stegeman A, Wegm√ºller R, van der Sande MA, Secka O.	PLoS One. 2016 Nov 8;11(11):e0166035. doi: 10.1371/journal.pone.0166035. eCollection 2016.
PubMed | WoS	Anaemia and associated risk factors among pregnant women in Gilgel Gibe dam area, Southwest Ethiopia.	Getachew M, Yewhalaw D, Tafess K, Getachew Y, Zeynudin A.	Parasit Vectors. 2012 Dec 17;5:296. doi: 10.1186/1756-3305-5-296.
WoS	Estimating the Number of Paediatric Fevers Associated with Malaria Infection Presenting to Africa's Public Health Sector in 2007	Gething, PW; Kirui, VC; Alegana, VA; Okiro, EA; Noor, AM; Snow, RW	PLOS MEDICINE
PubMed | WoS	Health & Demographic Surveillance System Profile: The Ifakara Rural and Urban Health and Demographic Surveillance System (Ifakara HDSS).	Geubbels E, Amri S, Levira F, Schellenberg J, Masanja H, Nathan R.	Int J Epidemiol. 2015 Jun;44(3):848-61. doi: 10.1093/ije/dyv068. Epub 2015 May 15.
WoS	Illegal yet developmentally normative: a descriptive analysis of young, urban adolescents' dating and sexual behaviour in Cape Town, South Africa	Gevers, A; Mathews, C; Cupp, P; Russell, M; Jewkes, R	BMC INTERNATIONAL HEALTH AND HUMAN RIGHTS
PubMed	Non-consensual sex in Benin.	Gharoro EP, Enabudoso EJ, Sodje DK.	Niger J Clin Pract. 2011 Apr-Jun;14(2):190-4. doi: 10.4103/1119-3077.84013.
PubMed	Deciphering the epidemic synergy of herpes simplex virus type 2 (HSV-2) on human immunodeficiency virus type 1 (HIV-1) infection among women in sub-Saharan Africa.	Ghebremichael M, Habtzgi D, Paintsil E.	BMC Res Notes. 2012 Aug 21;5:451. doi: 10.1186/1756-0500-5-451.
PubMed | WoS	Alcohol abuse, sexual risk behaviors, and sexually transmitted infections in women in Moshi urban district, northern Tanzania.	Ghebremichael M, Paintsil E, Larsen U.	Sex Transm Dis. 2009 Feb;36(2):102-7. doi: 10.1097/OLQ.0b013e31818b20e6.
PubMed	The Effect of Premarital Sex on Sexually Transmitted Infections (STIs) and High Risk Behaviors in Women.	Ghebremichael MS, Finkelman MD.	J AIDS HIV Res. 2013 Feb;5(2):59-64.
WoS	Association of Age at First Sex With HIV-1, HSV-2, and Other Sexual Transmitted Infections Among Women in Northern Tanzania	Ghebremichael, M; Larsen, U; Paintsil, E	SEXUALLY TRANSMITTED DISEASES
PubMed	Women in Chinsapo, Malawi: vulnerability and risk to HIV/AIDS.	Ghosh J, Kalipeni E.	SAHARA J. 2005 Nov;2(3):320-32.
PubMed	Seminal Shedding of CMV and HIV Transmission among Men Who Have Sex with Men.	Gianella S, Scheffler K, Mehta SR, Little SJ, Freitas L, Morris SR, Smith DM.	Int J Environ Res Public Health. 2015 Jul 7;12(7):7585-92. doi: 10.3390/ijerph120707585.
PubMed | WoS	Estimating the burden of malaria in Senegal: Bayesian zero-inflated binomial geostatistical modeling of the MIS 2008 data.	Giardina F, Gosoniu L, Konate L, Diouf MB, Perry R, Gaye O, Faye O, Vounatsou P.	PLoS One. 2012;7(3):e32625. doi: 10.1371/journal.pone.0032625. Epub 2012 Mar 5. Erratum in: PLoS One. 2012;7(4): doi/10.1371/annotation/2814ac66-2b32-4755-b667-74a683773d08. PLoS One. 2012;7(4): doi/10.1371/annotation/e7549f68-308c-45d5-a14d-8b642a930495.
PubMed | WoS	Childhood traumas as a risk factor for HIV-risk behaviours amongst young women and men living in urban informal settlements in South Africa: A cross-sectional study.	Gibbs A, Dunkle K, Washington L, Willan S, Shai N, Jewkes R.	PLoS One. 2018 Apr 6;13(4):e0195369. doi: 10.1371/journal.pone.0195369. eCollection 2018.
PubMed	Associations Between Lifetime Traumatic Experiences and HIV-Risk Behaviors Among Young Men Living in Informal Settlements in South Africa: A Cross-Sectional Analysis and Structural Equation Model.	Gibbs A, Hatcher A, Jewkes R, Sikweyiya Y, Washington L, Dunkle K, Magni S, Peacock D, Khumalo M, Christofides N.	J Acquir Immune Defic Syndr. 2019 Jun 1;81(2):193-201. doi: 10.1097/QAI.0000000000002010.
PubMed | WoS	Jobs, food, taxis and journals: complexities of implementing Stepping Stones and Creating Futures in urban informal settlements in South Africa.	Gibbs A, Jewkes R, Mbatha N, Washington L, Willan S.	Afr J AIDS Res. 2014;13(2):161-7. doi: 10.2989/16085906.2014.927777.
PubMed | WoS	Reconstructing masculinity? A qualitative evaluation of the Stepping Stones and Creating Futures interventions in urban informal settlements in South Africa.	Gibbs A, Jewkes R, Sikweyiya Y, Willan S.	Cult Health Sex. 2015;17(2):208-22. doi: 10.1080/13691058.2014.966150. Epub 2014 Oct 22.
PubMed | WoS	Constructing, reproducing and challenging masculinities in a participatory intervention in urban informal settlements in South Africa.	Gibbs A, Myrttinen H, Washington L, Sikweyiya Y, Jewkes R.	Cult Health Sex. 2019 Jun 18:1-16. doi: 10.1080/13691058.2019.1614671. [Epub ahead of print]
PubMed | WoS	'Men value their dignity': securing respect and identity construction in urban informal settlements in South Africa.	Gibbs A, Sikweyiya Y, Jewkes R.	Glob Health Action. 2014 Apr 8;7:23676. doi: 10.3402/gha.v7.23676. eCollection 2014.
PubMed | WoS	The Stepping Stones and Creating Futures intervention to prevent intimate partner violence and HIV-risk behaviours in Durban, South Africa: study protocol for a cluster randomized control trial, and baseline characteristics.	Gibbs A, Washington L, Willan S, Ntini N, Khumalo T, Mbatha N, Sikweyiya Y, Shai N, Chirwa E, Strauss M, Ferrari G, Jewkes R.	BMC Public Health. 2017 Apr 20;17(1):336. doi: 10.1186/s12889-017-4223-x.
PubMed	Tackling gender inequalities and intimate partner violence in the response to HIV: moving towards effective interventions in Southern and Eastern Africa.	Gibbs A.	Afr J AIDS Res. 2016 Jul;15(2):141-8. doi: 10.2989/16085906.2016.1204331.
WoS	Experiences of childhood trauma increases HIV-risk behaviours in young women and men in urban informal settlements in South Africa	Gibbs, A; Dunkle, K; Khumalo, T; Ntini, N; Washington, L; Mbatha, N; Chirwa, E; Willan, S; Sikweyiya, Y; Jama-Shai, N; Jewkes, R	JOURNAL OF THE INTERNATIONAL AIDS SOCIETY
PubMed	Delay along the care-seeking journey of patients with ocular surface squamous neoplasia in Kenya.	Gichuhi S, Kabiru J, M'bongo Zindamoyen A, Rono H, Ollando E, Wachira J, Munene R, Onyuma T, Sagoo MS, Macleod D, Weiss HA, Burton MJ.	BMC Health Serv Res. 2017 Jul 14;17(1):485. doi: 10.1186/s12913-017-2428-4.
PubMed	Pathophysiology of ocular surface squamous neoplasia.	Gichuhi S, Ohnuma S, Sagoo MS, Burton MJ.	Exp Eye Res. 2014 Dec;129:172-82. doi: 10.1016/j.exer.2014.10.015. Epub 2014 Oct 18. Review.
PubMed	Predicting the risk of avian influenza A H7N9 infection in live-poultry markets across Asia.	Gilbert M, Golding N, Zhou H, Wint GR, Robinson TP, Tatem AJ, Lai S, Zhou S, Jiang H, Guo D, Huang Z, Messina JP, Xiao X, Linard C, Van Boeckel TP, Martin V, Bhatt S, Gething PW, Farrar JJ, Hay SI, Yu H.	Nat Commun. 2014 Jun 17;5:4116. doi: 10.1038/ncomms5116.
WoS	Support for basic psychological needs in the context of HIV disclosure for older youth	Gillard, A; Roark, MF	CHILDREN AND YOUTH SERVICES REVIEW
WoS	Association between internal migration and epidemic dynamics: an analysis of cause-specific mortality in Kenya and South Africa using health and demographic surveillance data	Ginsburg, C; Bocquier, P; Beguy, D; Afolabi, S; Kahn, K; Obor, D; Tanser, F; Tomita, A; Wamukoya, M; Collinson, MA	BMC PUBLIC HEALTH
WoS	The Relationship Between Social Support, HIV Serostatus, and Perceived Likelihood of Being HIV Positive Among Self-Settled Female, Foreign Migrants in Cape Town, South Africa	Giorgio, M; Townsend, L; Zembe, Y; Cheyip, M; Guttmacher, S; Kapadia, F; Mathews, C	JOURNAL OF IMMIGRANT AND MINORITY HEALTH
PubMed	Piloting a Social Networks Strategy to Increase HIV Testing and Counseling Among Men Who Have Sex with Men in Greater Accra and Ashanti Region, Ghana.	Girault P, Green K, Clement NF, Rahman YA, Adams B, Wambugu S.	AIDS Behav. 2015 Nov;19(11):1990-2000. doi: 10.1007/s10461-015-1069-z.
PubMed | WoS	Malaria transmission and insecticide resistance of Anopheles gambiae (Diptera: Culicidae) in the French military camp of Port-Bou√´t, Abidjan (C√¥te d'Ivoire): implications for vector control.	Girod R, Orlandi-Pradines E, Rogier C, Pages F.	J Med Entomol. 2006 Sep;43(5):1082-7.
PubMed | WoS	The prevalence of renal impairment in individuals seeking HIV testing in Urban Malawi.	Glaser N, Phiri S, Bruckner T, Nsona D, Tweya H, Ahrenshop N, Neuhann F.	BMC Nephrol. 2016 Nov 22;17(1):186.
PubMed | WoS	Performance evaluation of the Pima‚Ñ¢ point-of-care CD4 analyser using capillary blood sampling in field tests in South Africa.	Glencross DK, Coetzee LM, Faal M, Masango M, Stevens WS, Venter WF, Osih R.	J Int AIDS Soc. 2012 Jan 30;15(1):3. doi: 10.1186/1758-2652-15-3.
PubMed	Child and Adolescent Health From 1990 to 2015: Findings From the Global Burden of Diseases, Injuries, and Risk Factors 2015 Study.	Global Burden of Disease Child and Adolescent Health Collaboration., Kassebaum N, Kyu HH, Zoeckler L, Olsen HE, Thomas K, Pinho C, Bhutta ZA, Dandona L, Ferrari A, Ghiwot TT, Hay SI, Kinfu Y, Liang X, Lopez A, Malta DC, Mokdad AH, Naghavi M, Patton GC, Salomon J, Sartorius B, Topor-Madry R, et al.	JAMA Pediatr. 2017 Jun 1;171(6):573-592. doi: 10.1001/jamapediatrics.2017.0250. Erratum in: JAMA Pediatr. 2017 Jun 1;171(6):602. JAMA Pediatr. 2017 Oct 1;171(10):1019.
PubMed | WoS	Prevalence of diabetic retinopathy, cataract and visual impairment in patients with diabetes in sub-Saharan Africa.	Glover SJ, Burgess PI, Cohen DB, Harding SP, Hofland HW, Zijlstra EE, Allain TJ.	Br J Ophthalmol. 2012 Feb;96(2):156-61. doi: 10.1136/bjo.2010.196071. Epub 2011 Apr 21.
PubMed	Determinants of anaemia in pregnancy in sekyere west district, ghana.	Glover-Amengor M, Owusu WB, Akanmori B.	Ghana Med J. 2005 Sep;39(3):102-7.
PubMed | WoS	Does increased general schooling protect against HIV infection? A study in four African cities.	Glynn JR, Cara√´l M, Buv√© A, Anagonou S, Zekeng L, Kahindo M, Musonda R; Study Group on Heterogeneity of HIV Epidemics in African Cities..	Trop Med Int Health. 2004 Jan;9(1):4-14.
PubMed | WoS	Incidence and profile of spinal tuberculosis in patients at the only public hospital admitting such patients in KwaZulu-Natal.	Godlwana L, Gounden P, Ngubo P, Nsibande T, Nyawo K, Puckree T.	Spinal Cord. 2008 May;46(5):372-4. doi: 10.1038/sj.sc.3102150. Epub 2008 Mar 4.
PubMed	Addressing the problem of obesity and associated cardiometabolic risk in black South African women - time for action!	Goedecke JH.	Glob Health Action. 2017;10(1):1366165. doi: 10.1080/16549716.2017.1366165.
WoS	Hepatitis C prevalence in HIV-infected heterosexual men and men who have sex with men	Gogela, NA; Sonderup, MW; Rebe, K; Chivese, T; Spearman, CW	SAMJ SOUTH AFRICAN MEDICAL JOURNAL
PubMed	Predictors of Infant Age at Enrollment in Early Infant Diagnosis Services in Kenya.	Goggin K, Wexler C, Nazir N, Staggs VS, Gautney B, Okoth V, Khamadi SA, Ruff A, Sweat M, Cheng AL, Finocchario-Kessler S.	AIDS Behav. 2016 Sep;20(9):2141-50. doi: 10.1007/s10461-016-1404-z.
WoS	The Impact of Anticipated HIV Stigma on Delays in HIV Testing Behaviors: Findings from a Community-Based Sample of Men Who Have Sex with Men and Transgender Women in New York City	Golub, SA; Gamarel, KE	AIDS PATIENT CARE AND STDS
PubMed	Impact of tuberculosis exposure at home on mortality in children under 5 years of age in Guinea-Bissau.	Gomes VF, Andersen A, Wejse C, Oliveira I, Vieira FJ, Joaquim LC, Vieira CS, Aaby P, Gustafson P.	Thorax. 2011 Feb;66(2):163-7. doi: 10.1136/thx.2010.141309. Epub 2010 Dec 8.
PubMed | WoS	Treatment And Prevention for female Sex workers in South Africa: protocol for the TAPS Demonstration Project.	Gomez GB, Eakle R, Mbogua J, Akpomiemie G, Venter WD, Rees H.	BMJ Open. 2016 Sep 26;6(9):e011595. doi: 10.1136/bmjopen-2016-011595.
PubMed | WoS	Spatial clustering and risk factors of malaria infections in Bata district, Equatorial Guinea	Gomez-Barroso, D; Garcia-Carrasco, E; Herrador, Z; Ncogo, P; Romay-Barja, M; Mangue, MEO; Nseng, G; Riloha, M; Santana, MA; Valladares, B; Aparicio, P; Benito, A	MALARIA JOURNAL
WoS	Linkages Between Gender Equity and Intimate Partner Violence Among Urban Brazilian Youth	Gomez, AM; Speizer, IS; Moracco, KE	JOURNAL OF ADOLESCENT HEALTH
PubMed | WoS	Examining the Correlates of Sexually Transmitted Infection Testing Among Men Who Have Sex With Men in Ouagadougou and Bobo-Dioulasso, Burkina Faso.	Goodman SH, Grosso AL, Ketende SC, Ouedraogo GH, Kouanda S, Ky-Zerbo O, Samadoulougou C, Baral S.	Sex Transm Dis. 2016 May;43(5):302-9. doi: 10.1097/OLQ.0000000000000437.
PubMed | WoS	Spatially explicit burden estimates of malaria in Tanzania: bayesian geostatistical modeling of the malaria indicator survey data.	Gosoniu L, Msengwa A, Lengeler C, Vounatsou P.	PLoS One. 2012;7(5):e23966. doi: 10.1371/journal.pone.0023966. Epub 2012 May 23.
PubMed	Compliance in HIV infected adults. Study of opportunistic infection prophylaxis with cotrimoxazole in Ivory Coast	Gourvellec G, Anglaret X, Tour√© S, Hu√´t C, Dakoury-Dogbo N, Lafont S, N'Dri-Yoman T, Ch√™ne G, Salamon R; ANRS 1203..	Presse Med. 2004 May 22;33(9 Pt 1):595-600. French.
WoS	Trends in HIV prevalence and sexual behaviour among young people aged 15-24 years in countries most affected by HIV	Gouws, E; Lyerla, R; Garcia-Calleja, JM; Barrerre, B; Serrano, D; Velasquez, C; Deleveaux, C; Gill, W; Mmelesi, M; Niyongere, A; Bilon, EM; Longo, JD; Massanga, M; Guidaoussou, D; Diby, JPK; Kibangou, N; Woldu, A; Bikoma, F; Duval, N; Spring, K; Barsigo, A; Nkonyana, J; Wandonda, N; Jonas, A; Kawu, I; Mutagoma, M; Mosala, T; Mndzebele, S; Odido, H; Agbogan, YD; Musinguzi, J; Somi, G; Gboun, M; Ph…	SEXUALLY TRANSMITTED INFECTIONS
PubMed | WoS	Understanding women and men's acceptability of current and new HIV prevention technologies in KwaZulu-Natal, South Africa.	Govender E, Abdool Karim Q.	AIDS Care. 2018 Oct;30(10):1311-1314. doi: 10.1080/09540121.2018.1488027. Epub 2018 Jun 18.
PubMed | WoS	Secrecy, empowerment and protection: positioning PrEP in KwaZulu-Natal, South Africa.	Govender E, Mansoor L, MacQueen K, Abdool Karim Q.	Cult Health Sex. 2017 Nov;19(11):1268-1285. doi: 10.1080/13691058.2017.1309682. Epub 2017 Apr 20.
PubMed | WoS	Influences of geo-spatial location on pre-exposure prophylaxis use in South Africa: positioning microbicides for better product uptake.	Govender EM, Mansoor LE, Abdool Karim Q.	AIDS Care. 2017 Jun;29(6):734-740. doi: 10.1080/09540121.2016.1248349. Epub 2016 Nov 1.
PubMed | WoS	Living in low-cost housing settlements in cape town, South Africa-the epidemiological characteristics associated with increased health vulnerability.	Govender T, Barnes JM, Pieper CH.	J Urban Health. 2010 Dec;87(6):899-911. doi: 10.1007/s11524-010-9502-0.
PubMed | WoS	Evidence for perennial malaria in rural and urban areas under the Sudanian climate of Kandi, Northeastern Benin.	Govoetchan R, Gnanguenon V, Azond√©kon R, Agossa RF, Sovi A, Ok√©-Agbo F, Oss√® R, Akogb√©to M.	Parasit Vectors. 2014 Feb 24;7:79. doi: 10.1186/1756-3305-7-79.
WoS	Dry season refugia for anopheline larvae and mapping of the seasonal distribution in mosquito larval habitats in Kandi, northeastern Benin	Govoetchan, R; Gnanguenon, V; Ogouwale, E; Oke-Agbo, F; Azondekon, R; Sovi, A; Attolou, R; Badirou, K; Youssouf, RA; Osse, R; Akogbeto, M	PARASITES & VECTORS
WoS	The increasing prevalence of non-communicable diseases in low-middle income countries: the view from Malawi	Gowshall, M; Taylor-Robinson, SD	INTERNATIONAL JOURNAL OF GENERAL MEDICINE
PubMed | WoS	Knowledge, use, and concerns about contraceptive methods among sero-discordant couples in Rwanda and Zambia.	Grabbe K, Stephenson R, Vwalika B, Ahmed Y, Vwalika C, Chomba E, Karita E, Kayitenkore K, Tichacek A, Allen S.	J Womens Health (Larchmt). 2009 Sep;18(9):1449-56. doi: 10.1089/jwh.2008.1160.
PubMed | WoS	Re-Testing and Seroconversion Among HIV Testing and Counseling Clients in Lesotho.	Grabbe KL, Courtenay-Quirk C, Baughman AL, Djomand G, Pedersen B, Lerotholi M, Nkonyana J, Ramphalla-Phatela P, Marum E.	AIDS Educ Prev. 2015 Aug;27(4):350-61. doi: 10.1521/aeap.2015.27.4.350.
PubMed	Challenges and Opportunities in Disease Forecasting in Outbreak Settings: A Case Study of Measles in Lola Prefecture, Guinea.	Graham M, Suk JE, Takahashi S, Metcalf CJ, Jimenez AP, Prikazsky V, Ferrari MJ, Lessler J.	Am J Trop Med Hyg. 2018 May;98(5):1489-1497. doi: 10.4269/ajtmh.17-0218. Epub 2018 Mar 8.
PubMed	Changes in sexual risk behavior in the Mombasa cohort: 1993-2007.	Graham SM, Raboud J, Jaoko W, Mandaliya K, McClelland RS, Bayoumi AM.	PLoS One. 2014 Nov 21;9(11):e113543. doi: 10.1371/journal.pone.0113543. eCollection 2014.
PubMed	Uptake of pre-exposure prophylaxis, sexual practices, and HIV incidence in men and transgender women who have sex with men: a cohort study.	Grant RM, Anderson PL, McMahan V, Liu A, Amico KR, Mehrotra M, Hosek S, Mosquera C, Casapia M, Montoya O, Buchbinder S, Veloso VG, Mayer K, Chariyalertsak S, Bekker LG, Kallas EG, Schechter M, Guanira J, Bushman L, Burns DN, Rooney JF, Glidden DV; et al.	Lancet Infect Dis. 2014 Sep;14(9):820-9. doi: 10.1016/S1473-3099(14)70847-3. Epub 2014 Jul 22.
WoS	Factors associated with mosquito net use by individuals in households owning nets in Ethiopia	Graves, PM; Ngondi, JM; Hwang, J; Getachew, A; Gebre, T; Mosher, AW; Patterson, AE; Shargie, EB; Tadesse, Z; Wolkon, A; Reithinger, R; Emerson, PM; Richards, FO	MALARIA JOURNAL
PubMed	Impact of male circumcision on the HIV epidemic in Papua New Guinea: a country with extensive foreskin cutting practices.	Gray RT, Vallely A, Wilson DP, Kaldor J, MacLaren D, Kelly-Hanku A, Siba P, Murray JM; Male Circumcision Acceptability and Impact Study (MCAIS) team..	PLoS One. 2014 Aug 11;9(8):e104531. doi: 10.1371/journal.pone.0104531. eCollection 2014.
PubMed | WoS	The need to reemphasize behavior change for HIV prevention in Uganda: a qualitative study	Green EC, Kajubi P, Ruark A, Kamya S, D'Errico N, Hearst N.	Stud Fam Plann. 2013 Mar;44(1):25-43. doi: 10.1111/j.1728-4465.2013.00342.x.
PubMed	Looking for fungi in all the right places: screening for cryptococcal disease and other AIDS-related mycoses among patients with advanced HIV disease.	Greene G, Sriruttan C, Le T, Chiller T, Govender NP.	Curr Opin HIV AIDS. 2017 Mar;12(2):139-147. doi: 10.1097/COH.0000000000000347. Review.
PubMed	Critique of early models of the demographic impact of HIV/AIDS in sub-Saharan Africa based on contemporary empirical data from Zimbabwe.	Gregson S, Nyamukapa C, Lopman B, Mushati P, Garnett GP, Chandiwana SK, Anderson RM.	Proc Natl Acad Sci U S A. 2007 Sep 11;104(37):14586-91. Epub 2007 Aug 30.
PubMed | WoS	Community group participation: can it help young women to avoid HIV? An exploratory study of social capital and school education in rural Zimbabwe.	Gregson S, Terceira N, Mushati P, Nyamukapa C, Campbell C.	Soc Sci Med. 2004 Jun;58(11):2119-32.
WoS	Adult mortality and erosion of household viability in AIDS-afflicted towns, estates, and villages in eastern Zimbabwe	Gregson, S; Mushati, P; Nyamukapa, C	JAIDS-JOURNAL OF ACQUIRED IMMUNE DEFICIENCY SYNDROMES
PubMed | WoS	Urbanisation, poverty and sexual behaviour: the tale of five African cities.	Greif MJ, Dodoo FN, Jayaraman A.	Urban Stud. 2011;48(5):947-57.
PubMed | WoS	Internal migration to Nairobi's slums: linking migrant streams to sexual risk behavior.	Greif MJ, Nii-Amoo Dodoo F.	Health Place. 2011 Jan;17(1):86-93. doi: 10.1016/j.healthplace.2010.08.019. Epub 2010 Sep 15.
PubMed | WoS	Housing, medical, and food deprivation in poor urban contexts: implications for multiple sexual partnerships and transactional sex in Nairobi's slums.	Greif MJ.	Health Place. 2012 Mar;18(2):400-7. doi: 10.1016/j.healthplace.2011.12.008. Epub 2011 Dec 28.
PubMed | WoS	Whoonga: potential recreational use of HIV antiretroviral medication in South Africa.	Grelotti DJ, Closson EF, Smit JA, Mabude Z, Matthews LT, Safren SA, Bangsberg DR, Mimiaga MJ.	AIDS Behav. 2014 Mar;18(3):511-8. doi: 10.1007/s10461-013-0575-0.
WoS	Early mortality and cause of deaths in patients using HAART in Brazil and the United States	Grinsztejn, B; Veloso, VG; Friedman, RK; Moreira, RI; Luz, PM; Campos, DP; Pilotto, JH; Cardoso, SW; Keruly, JC; Moore, RD	AIDS
PubMed	The epidemiology of tuberculosis in health care workers in South Africa: a systematic review.	Grobler L, Mehtar S, Dheda K, Adams S, Babatunde S, van der Walt M, Osman M.	BMC Health Serv Res. 2016 Aug 20;16(1):416. doi: 10.1186/s12913-016-1601-5. Review.
WoS	Safe sex pioneers: class identity, peer education and emerging masculinities among youth in Mozambique	Groes-Green, C	SEXUAL HEALTH
PubMed	HIV risks and needs related to the Sustainable Development Goals among female sex workers who were commercially sexually exploited as children in Lesotho.	Grosso A, Busch S, Mothopeng T, Sweitzer S, Nkonyana J, Mpooa N, Taruberekera N, Baral S.	J Int AIDS Soc. 2018 Feb;21 Suppl 1. doi: 10.1002/jia2.25042.
WoS	Structural Determinants of Health Among Women Who Started Selling Sex as Minors in Burkina Faso	Grosso, AL; Ketende, S; Dam, K; Papworth, E; Ouedraogo, HG; Ky-Zerbo, O; Baral, S	JAIDS-JOURNAL OF ACQUIRED IMMUNE DEFICIENCY SYNDROMES
WoS	Exploring racial and ethnic differences in recreational drug use among gay and bisexual men in New York City and Los Angeles	Grov, C; Bimbi, DS; Nanin, JE; Parsons, JT	JOURNAL OF DRUG EDUCATION
WoS	Barebacking, the Internet, and harm reduction: An intercept survey with gay and bisexual men in Los Angeles and New York City	Grov, C; DeBusk, JA; Bimbi, DS; Golub, SA; Nanin, JE; Parsons, JT	AIDS AND BEHAVIOR
WoS	Sexual risk behavior and venues for meeting sex partners: An intercept survey of gay and bisexual men in LA and NYC	Grov, C; Parsons, JT; Bimbi, DS	AIDS AND BEHAVIOR
PubMed | WoS	A qualitative study of sexual behavior change and risk compensation following adult male circumcision in urban Swaziland.	Grund JM, Hennink MM.	AIDS Care. 2012;24(2):245-51. doi: 10.1080/09540121.2011.596516. Epub 2011 Jul 21.
WoS	The International Limits and Population at Risk of Plasmodium vivax Transmission in 2009	Guerra, CA; Howes, RE; Patil, AP; Gething, PW; Van Boeckel, TP; Temperley, WH; Kabaria, CW; Tatem, AJ; Manh, BH; Elyazar, IRF; Baird, JK; Snow, RW; Hay, SI	PLOS NEGLECTED TROPICAL DISEASES
PubMed	Survival status and predictors of mortality among children with severe acute malnutrition admitted to general hospitals of Tigray, North Ethiopia: a retrospective cohort study.	Guesh G, Degu G, Abay M, Beyene B, Brhane E, Brhane K.	BMC Res Notes. 2018 Nov 26;11(1):832. doi: 10.1186/s13104-018-3937-x.
WoS	HBV carriage in children born from HIV-seropositive mothers in Senegal: The need of birth-dose HBV vaccination	Gueye, SB; Diop-Ndiaye, H; Lo, G; Mintsa, S; Guindo, I; Dia, A; Sow-Sall, A; Gaye-Diallo, A; Mboup, S; Toure-Kane, C	JOURNAL OF MEDICAL VIROLOGY
PubMed | WoS	Risk factors of HIV vertical transmission in a cohort of women under a PMTCT program at three peri-urban clinics in a resource-poor setting.	Gumbo FZ, Duri K, Kandawasvika GQ, Kurewa NE, Mapingure MP, Munjoma MW, Rusakaniko S, Chirenje MZ, Stray-Pedersen B.	J Perinatol. 2010 Nov;30(11):717-23. doi: 10.1038/jp.2010.31. Epub 2010 Mar 25.
PubMed | WoS	Prevalence of Caesarean sections in Enugu, southeast Nigeria: Analysis of data from the Healthy Beginning Initiative.	Gunn JK, Ehiri JE, Jacobs ET, Ernst KC, Pettygrove S, Center KE, Osuji A, Ogidi AG, Musei N, Obiefune MC, Ezeanolue CO, Ezeanolue EE.	PLoS One. 2017 Mar 29;12(3):e0174369. doi: 10.1371/journal.pone.0174369. eCollection 2017.
PubMed	Knowledge regarding Ebola Hemorrhagic Fever among private dental practitioners in Tricity, India: A cross-sectional questionnaire study.	Gupta N, Mehta N, Gupta P, Arora V, Setia P.	Niger Med J. 2015 Mar-Apr;56(2):138-42. doi: 10.4103/0300-1652.153405.
PubMed	HIV-1 drug resistance before initiation or re-initiation of first-line antiretroviral therapy in low-income and middle-income countries: a systematic review and meta-regression analysis.	Gupta RK, Gregson J, Parkin N, Haile-Selassie H, Tanuri A, Andrade Forero L, Kaleebu P, Watera C, Aghokeng A, Mutenda N, Dzangare J, Hone S, Hang ZZ, Garcia J, Garcia Z, Marchorro P, Beteta E, Giron A, Hamers R, Inzaule S, Frenkel LM, Chung MH, et al.	Lancet Infect Dis. 2018 Mar;18(3):346-355. doi: 10.1016/S1473-3099(17)30702-8. Epub 2017 Dec 5. Erratum in: Lancet Infect Dis. 2017 Dec 15;:.
WoS	High risk for occupational exposure to HIV and utilization of post-exposure prophylaxis in a teaching hospital in Pune, India	Gupta, A; Anand, S; Sastry, J; Krisagar, A; Basavaraj, A; Bhat, SM; Gupte, N; Bollinger, RC; Kakrani, AL	BMC INFECTIOUS DISEASES
PubMed | WoS	Tuberculosis in Bissau: incidence and risk factors in an urban community in sub-Saharan Africa.	Gustafson P, Gomes VF, Vieira CS, Rabna P, Seng R, Johansson P, Sandstr√∂m A, Norberg R, Lisse I, Samb B, Aaby P, Naucl√©r A.	Int J Epidemiol. 2004 Feb;33(1):163-72.
WoS	Health and educational achievement of school-aged children: The impact of anaemia and iron status on earning	Gwetu, TP; Taylor, M; Chhagan, M; Craib, M; Kauchali, S	HEALTH SA GESONDHEID
PubMed | WoS	Incidence, clinical spectrum, risk factors and impact of HIV-associated immune reconstitution inflammatory syndrome in South Africa.	Haddow LJ, Moosa MY, Mosam A, Moodley P, Parboosing R, Easterbrook PJ.	PLoS One. 2012;7(11):e40623. doi: 10.1371/journal.pone.0040623. Epub 2012 Nov 12.
WoS	Different forms of household wealth are associated with opposing risks for HIV infection in East Africa	Hadley, C; Maxfield, A; Hruschka, D	WORLD DEVELOPMENT
WoS	Herpes simplex virus type 2 associated with HIV infection among New York heterosexuals living in high-risk areas	Hagan, H; Jenness, SM; Wendel, T; Murrill, CR; Neaigus, A; Gelpi-Acosta, C	INTERNATIONAL JOURNAL OF STD & AIDS
WoS	Early life risk factors for atopic dermatitis in Ethiopian children	Haileamlak, A; Dagoye, D; Williams, H; Venn, AJ; Hubbard, R; Britton, J; Lewis, SA	JOURNAL OF ALLERGY AND CLINICAL IMMUNOLOGY
WoS	AN INVESTIGATION INTO THE RISK FACTORS OF MALARIA IN A PRE- ELIMINATION RURAL AND PERI-URBAN SETTING OF NORTHERN NAMIBIA	Haindongo, EH; Mumbengegwi, DR; Bock, R; Sturrock, H; Gosling, R	AMERICAN JOURNAL OF TROPICAL MEDICINE AND HYGIENE
WoS	Malaria in children under-five: A comparison of risk factors in lakeshore and highland areas, Zomba district, Malawi	Hajison, PL; Feresu, SA; Mwakikunga, BW	PLOS ONE
PubMed | WoS	Socioeconomic inequalities in HIV/AIDS prevalence in sub-Saharan African countries: evidence from the Demographic Health Surveys.	Hajizadeh M, Sia D, Heymann SJ, Nandi A.	Int J Equity Health. 2014 Feb 18;13:18. doi: 10.1186/1475-9276-13-18.
PubMed	Spatio-temporal distribution of mosquitoes and risk of malaria infection in Rwanda.	Hakizimana E, Karema C, Munyakanage D, Githure J, Mazarati JB, Tongren JE, Takken W, Binagwaho A, Koenraadt CJM.	Acta Trop. 2018 Jun;182:149-157. doi: 10.1016/j.actatropica.2018.02.012. Epub 2018 Feb 21.
PubMed | WoS	Diabetes in Sub Saharan Africa 1999-2011: epidemiology and public health implications. A systematic review.	Hall V, Thomsen RW, Henriksen O, Lohse N.	BMC Public Health. 2011 Jul 14;11:564. doi: 10.1186/1471-2458-11-564. Review.
PubMed | WoS	Declines in HIV prevalence can be associated with changing sexual behaviour in Uganda, urban Kenya, Zimbabwe, and urban Haiti.	Hallett TB, Aberle-Grasse J, Bello G, Boulos LM, Cayemittes MP, Cheluget B, Chipeta J, Dorrington R, Dube S, Ekra AK, Garcia-Calleja JM, Garnett GP, Greby S, Gregson S, Grove JT, Hader S, Hanson J, Hladik W, Ismail S, Kassim S, Kirungi W, Kouassi L, et al.	Sex Transm Infect. 2006 Apr;82 Suppl 1:i1-8.
WoS	The shrinking world of girls at puberty: Violence and gender-divergent access to the public sphere among adolescents in South Africa	Hallman, KK; Kenworthy, NJ; Diers, J; Swan, N; Devnarain, B	GLOBAL PUBLIC HEALTH
PubMed | WoS	Bone mass, body composition and vitamin D status of ARV-naive, urban, black South African women with HIV infection, stratified by CD4 count	Hamill MM, Ward KA, Pettifor JM, Norris SA, Prentice A.	Osteoporos Int. 2013 Nov;24(11):2855-61. doi: 10.1007/s00198-013-2373-y. Epub 2013 May 30.
WoS	Changes in Bone Mineral Density, Body Composition, Vitamin D Status, and Mineral Metabolism in Urban HIV-Positive South African Women Over 12 Months	Hamill, MM; Pettifor, JM; Ward, KA; Norris, SA; Prentice, A	JOURNAL OF BONE AND MINERAL RESEARCH
PubMed	Improving the diagnostics of tuberculosis and drug resistance with Xpert MTB/RIF in a district general hospital in Sierra Leone: a quality improvement project.	Hamilton DO, Vas Nunes J, Grobusch MP.	BMJ Open Qual. 2019 Apr 24;8(2):e000478. doi: 10.1136/bmjoq-2018-000478. eCollection 2019.
WoS	The seasonal influence of climate and environment on yellow fever transmission across Africa	Hamlet, A; Jean, K; Perea, W; Yactayo, S; Biey, J; Van Kerkhove, M; Ferguson, N; Garske, T	PLOS NEGLECTED TROPICAL DISEASES
PubMed	The social dynamics of selling sex in Mombasa, Kenya: a qualitative study contextualizing high risk sexual behaviour.	Hampanda KM.	Afr J Reprod Health. 2013 Jun;17(2):141-9.
WoS	Disability and Living with HIV: Baseline from a Cohort of People on Long Term ART in South Africa	Hanass-Hancock, J; Myezwa, H; Carpenter, B	PLOS ONE
PubMed	Treatment and outcomes in children with multidrug-resistant tuberculosis: A systematic review and individual patient data meta-analysis.	Harausz EP, Garcia-Prats AJ, Law S, Schaaf HS, Kredo T, Seddon JA, Menzies D, Turkova A, Achar J, Amanullah F, Barry P, Becerra M, Chan ED, Chan PC, Ioana Chiotan D, Crossa A, Drobac PC, Fairlie L, Falzon D, Flood J, Gegia M, Hicks RM, et al.	PLoS Med. 2018 Jul 11;15(7):e1002591. doi: 10.1371/journal.pmed.1002591. eCollection 2018 Jul.
WoS	Using low-cost drones to map malaria vector habitats	Hardy, A; Makame, M; Cross, D; Majambere, S; Msellem, M	PARASITES & VECTORS
WoS	Co-occurrence of behavioral risk factors of common non-communicable diseases among urban slum dwellers in Nairobi, Kenya	Haregu, TN; Oti, S; Egondi, T; Kyobutungi, C	GLOBAL HEALTH ACTION
PubMed | WoS	Trends in socioeconomic inequalities in HIV prevalence among young people in seven countries in eastern and southern Africa.	Hargreaves JR, Davey C, Fearon E, Hensen B, Krishnaratne S.	PLoS One. 2015 Mar 20;10(3):e0121775. doi: 10.1371/journal.pone.0121775. eCollection 2015.
PubMed | WoS	Changes in HIV prevalence among differently educated groups in Tanzania between 2003 and 2007.	Hargreaves JR, Howe LD.	AIDS. 2010 Mar 13;24(5):755-61. doi: 10.1097/QAD.0b013e328336672e.
WoS	The Social Determinants of Tuberculosis: From Evidence to Action	Hargreaves, JR; Boccia, D; Evans, CA; Adato, M; Petticrew, M; Porter, JDH	AMERICAN JOURNAL OF PUBLIC HEALTH
PubMed	Prevalence of and risk factors for sexually-transmitted infections in hidden female sex workers.	Harijaona V, Ramambason JD, Morisset R, Rasamindrakotroka A, Ravaoarinoro M.	Med Mal Infect. 2009 Dec;39(12):909-13. doi: 10.1016/j.medmal.2009.01.007. Epub 2009 Mar 9.
PubMed | WoS	The role of partners' educational attainment in the association between HIV and education amongst women in seven sub-Saharan African countries.	Harling G, B√§rnighausen T.	J Int AIDS Soc. 2016 Feb 19;19(1):20038. doi: 10.7448/IAS.19.1.20038. eCollection 2016.
PubMed	HIV risk and pre-exposure prophylaxis interest among female bar workers in Dar es Salaam: cross-sectional survey.	Harling G, Muya A, Ortblad KF, Mashasi I, Dambach P, Ulenga N, Barnhart D, Mboggo E, Oldenburg CE, B√§rnighausen T, Spiegelman D.	BMJ Open. 2019 Mar 20;9(3):e023272. doi: 10.1136/bmjopen-2018-023272.
WoS	Partner Age-Disparity and HIV Incidence Risk for Older Women in Rural South Africa	Harling, G; Newell, ML; Tanser, F; Barnighausen, T	AIDS AND BEHAVIOR
PubMed	How can integrated care and research assist in achieving the SDG targets for diabetes, tuberculosis and HIV/AIDS?	Harries AD, Lin Y, Kumar AMV, Satyanarayana S, Zachariah R, Dlodlo RA.	Int J Tuberc Lung Dis. 2018 Oct 1;22(10):1117-1126. doi: 10.5588/ijtld.17.0677.
PubMed | WoS	Condom social marketing program to prevent HIV/AIDS in post-conflict Liberia.	Harris AO, Jubwe S, Kennedy SB, Taylor CH, Martin RB, Bee EM, Perry OS, Massaquoi MT, Woods DV, Barbu EM.	Afr Health Sci. 2011 Aug;11 Suppl 1:S77-81.
PubMed	Gender role and relationship norms among young adults in South Africa: measuring the context of masculinity and HIV risk.	Harrison A, O'Sullivan LF, Hoffman S, Dolezal C, Morrell R.	J Urban Health. 2006 Jul;83(4):709-22.
WoS	Depressed mood in pregnancy: Prevalence and correlates in two Cape Town peri-urban settlements	Hartley, M; Tomlinson, M; Greco, E; Comulada, WS; Stewart, J; le Roux, I; Mbewu, N; Rotheram-Borus, MJ	REPRODUCTIVE HEALTH
PubMed	Urbanization and Disease Emergence: Dynamics at the Wildlife-Livestock-Human Interface.	Hassell JM, Begon M, Ward MJ, F√®vre EM.	Trends Ecol Evol. 2017 Jan;32(1):55-67. doi: 10.1016/j.tree.2016.09.012. Epub 2016 Oct 28. Review.
WoS	Determinants of Pulmonary Tuberculosis in Public Health Facilities of Dire Dawa City, Eastern Ethiopia: Unmatched Case-control Study	Hassen, JK; Gizaw, A; Mohamed, S	INTERNATIONAL JOURNAL OF MYCOBACTERIOLOGY
PubMed | WoS	Cohabitation, marriage, and 'sexual monogamy' in Nairobi's slums.	Hattori MK, Dodoo FN.	Soc Sci Med. 2007 Mar;64(5):1067-78. Epub 2006 Nov 22.
PubMed | WoS	Sex differences in antiretroviral treatment outcomes among HIV-infected adults in an urban Tanzanian setting.	Hawkins C, Chalamilla G, Okuma J, Spiegelman D, Hertzmark E, Aris E, Ewald T, Mugusi F, Mtasiwa D, Fawzi W.	AIDS. 2011 Jun 1;25(9):1189-97. doi: 10.1097/QAD.0b013e3283471deb.
PubMed | WoS	Prevalence of hepatitis B co-infection and response to antiretroviral therapy among HIV-infected patients in Tanzania.	Hawkins C, Christian B, Ye J, Nagu T, Aris E, Chalamilla G, Spiegelman D, Mugusi F, Mehta S, Fawzi W.	AIDS. 2013 Mar 27;27(6):919-27. doi: 10.1097/QAD.0b013e32835cb9c8.
PubMed	A world malaria map: Plasmodium falciparum endemicity in 2007.	Hay SI, Guerra CA, Gething PW, Patil AP, Tatem AJ, Noor AM, Kabaria CW, Manh BH, Elyazar IR, Brooker S, Smith DL, Moyeed RA, Snow RW.	PLoS Med. 2009 Mar 24;6(3):e1000048. doi: 10.1371/journal.pmed.1000048. Erratum in: PLoS Med. 2009 Oct;6(10). doi: 10.1371/annotation/a7ab5bb8-c3bb-4f01-aa34-65cc53af065d.
WoS	The accuracy of human population maps for public health application	Hay, SI; Noor, AM; Nelson, A; Tatem, AJ	TROPICAL MEDICINE & INTERNATIONAL HEALTH
WoS	Herpes simplex virus type 2 among mobile pastoralists in northwestern Namibia	Hazel, A; Foxman, B; Low, BS	ANNALS OF HUMAN BIOLOGY
PubMed | WoS	Prevention messages and AIDS risk behavior in Kampala, Uganda.	Hearst N, Kajubi P, Hudes ES, Maganda AK, Green EC.	AIDS Care. 2012;24(1):87-90. doi: 10.1080/09540121.2011.582478. Epub 2011 Jun 28.
WoS	DOES RURAL-TO-URBAN MIGRATION PLACE ADOLESCENTS AT RISK OF DELETERIOUS SEXUAL AND REPRODUCTIVE HEALTH OUTCOMES? EVIDENCE FROM HAITI	Heckert, J	JOURNAL OF BIOSOCIAL SCIENCE
WoS	Sex Differences in HIV Prevalence Persist over Time: Evidence from 18 Countries in Sub-Saharan Africa	Hegdahl, HK; Fylkesnes, KM; Sandoy, IF	PLOS ONE
PubMed	Status of HIV and hepatitis C virus infections among prisoners in the Middle East and North Africa: review and synthesis.	Heijnen M, Mumtaz GR, Abu-Raddad LJ.	J Int AIDS Soc. 2016 May 27;19(1):20873. doi: 10.7448/IAS.19.1.20873. eCollection 2016. Review.
PubMed	Tuberculosis transmission in public locations in Tanzania: A novel approach to studying airborne disease transmission.	Hella J, Morrow C, Mhimbira F, Ginsberg S, Chitnis N, Gagneux S, Mutayoba B, Wood R, Fenner L.	J Infect. 2017 Sep;75(3):191-197. doi: 10.1016/j.jinf.2017.06.009. Epub 2017 Jul 1.
WoS	When malnutrition meets TB and HIV: prevalence of microcytic hypochromic anaemia and associated risk factors among adult TB cases and household contacts in urban Dar es Salaam, Tanzania	Hella, JJ; Mhimbira, FA; Abdallah, S; Maroa, TM; Sasamalo, M; Kamwela, L; Hiza, H; Said, KI; Fenner, L	TROPICAL MEDICINE & INTERNATIONAL HEALTH
PubMed	Knowledge, attitudes and barriers towards prevention of mother-to-child transmission of HIV among women attending antenatal clinics in Uyam District of Zaki-Biam in Benue State, Nigeria.	Hembah-Hilekaan SK, Swende TZ, Bito TT.	Afr J Reprod Health. 2012 Sep;16(3):28-35.
WoS	Evidence of increased STI/HIV-related risk behavior among male perpetrators of intimate partner violence in Guatemala: results from a national survey	Hembling, J; Andrinopoulos, K	AIDS CARE-PSYCHOLOGICAL AND SOCIO-MEDICAL ASPECTS OF AIDS/HIV
PubMed | WoS	Factors associated with unprotected anal intercourse among men who have sex with men in Douala, Cameroon.	Henry E, Marcellin F, Yomb Y, Fugon L, Nemande S, Gueboguo C, Larmarange J, Trenado E, Eboko F, Spire B.	Sex Transm Infect. 2010 Apr;86(2):136-40. doi: 10.1136/sti.2009.036939. Epub 2009 Aug 24.
PubMed | WoS	Temporal trends in TB notification rates during ART scale-up in Cape Town: an ecological analysis.	Hermans S, Boulle A, Caldwell J, Pienaar D, Wood R.	J Int AIDS Soc. 2015 Sep 25;18:20240. doi: 10.7448/IAS.18.1.20240. eCollection 2015.
PubMed | WoS	Text messaging to decrease tuberculosis treatment attrition in TB-HIV coinfection in Uganda.	Hermans SM, Elbireer S, Tibakabikoba H, Hoefman BJ, Manabe YC.	Patient Prefer Adherence. 2017 Aug 31;11:1479-1487. doi: 10.2147/PPA.S135540. eCollection 2017.
PubMed | WoS	Incident tuberculosis during antiretroviral therapy contributes to suboptimal immune reconstitution in a large urban HIV clinic in sub-Saharan Africa.	Hermans SM, Kiragga AN, Schaefer P, Kambugu A, Hoepelman AI, Manabe YC.	PLoS One. 2010 May 7;5(5):e10527. doi: 10.1371/journal.pone.0010527.
PubMed | WoS	Risk of tuberculosis after antiretroviral treatment initiation: a comparison between efavirenz and nevirapine using inverse probability weighting.	Hermans SM, Manabe YC, Kiragga AN, Hoepelman AI, Lange JM, van Leth F.	Antivir Ther. 2013;18(4):615-22. doi: 10.3851/IMP2525. Epub 2013 Feb 19.
PubMed | WoS	Earlier initiation of antiretroviral therapy, increased tuberculosis case finding and reduced mortality in a setting of improved HIV care: a retrospective cohort study.	Hermans SM, van Leth F, Manabe YC, Hoepelman AI, Lange JM, Kambugu A.	HIV Med. 2012 Jul;13(6):337-44. doi: 10.1111/j.1468-1293.2011.00980.x. Epub 2012 Feb 2.
WoS	Risk of tuberculosis after antiretroviral treatment initiation: a comparison between efavirenz and nevirapine using inverse probability weighting	Hermans, SM; Manabe, YC; Kiragga, AN; Hoepelman, AIM; Lange, JMA; van Leth, F	ANTIVIRAL THERAPY
PubMed | WoS	Unrecognised tuberculosis at antiretroviral therapy initiation is associated with lower CD4+T cell recovery	Hermans, SM; van Leth, F; Kiragga, AN; Hoepelman, AIM; Lange, JMA; Manabe, YC	TROPICAL MEDICINE & INTERNATIONAL HEALTH
WoS	Cross-Sectional Study of Malnutrition and Associated Factors among School Aged Children in Rural and Urban Settings of Fogera and Libo Kemkem Districts, Ethiopia	Herrador, Z; Sordo, L; Gadisa, E; Moreno, J; Nieto, J; Benito, A; Aseffa, A; Canavate, C; Custodio, E	PLOS ONE
PubMed	The global burden of disease study 2013: What does it mean for the NTDs?	Herricks JR, Hotez PJ, Wanga V, Coffeng LE, Haagsma JA, Bas√°√±ez MG, Buckle G, Budke CM, Carabin H, F√®vre EM, F√ºrst T, Halasa YA, King CH, Murdoch ME, Ramaiah KD, Shepard DS, Stolk WA, Undurraga EA, Stanaway JD, Naghavi M, Murray CJL.	PLoS Negl Trop Dis. 2017 Aug 3;11(8):e0005424. doi: 10.1371/journal.pntd.0005424. eCollection 2017 Aug. No abstract available.
PubMed | WoS	The (mis)reporting of male circumcision status among men and women in Zambia and Swaziland: a randomized evaluation of interview methods.	Hewett PC, Haberland N, Apicella L, Mensch BS.	PLoS One. 2012;7(5):e36251. doi: 10.1371/journal.pone.0036251. Epub 2012 May 22.
PubMed	Sexual Networks, Dyadic Characteristics, and HIV Acquisition and Transmission Behaviors Among Black Men Who Have Sex With Men in 6 US Cities.	Hickson DA, Mena LA, Wilton L, Tieu HV, Koblin BA, Cummings V, Latkin C, Mayer KH.	Am J Epidemiol. 2017 May 1;185(9):786-800. doi: 10.1093/aje/kww144.
WoS	Pleasure, power, and inequality: Incorporating sexuality into research on contraceptive use	Higgins, JA; Hirsch, JS	AMERICAN JOURNAL OF PUBLIC HEALTH
WoS	Importance of Relationship Context in HIV Transmission: Results From a Qualitative Case-Control Study in Rakai, Uganda	Higgins, JA; Mathur, S; Eckel, E; Kelly, L; Nakyanjo, N; Sekamwa, R; Namatovu, J; Ddaaki, W; Nakubulwa, R; Namakula, S; Nalugoda, F; Santelli, JS	AMERICAN JOURNAL OF PUBLIC HEALTH
PubMed	Incidence and Correlates of STIs among Black Men who have Sex with Men Participating in the HPTN 073 PrEP Study.	Hightow-Weidman LB, Magnus M, Beauchamp G, Hurt CB, Shoptaw S, Emel L, Piwowar-Manning E, Mayer KH, Nelson LE, Wilton L, Watkins P, Whitfield D, Fields SD, Wheeler D.	Clin Infect Dis. 2019 Jan 7. doi: 10.1093/cid/ciy1141. [Epub ahead of print]
PubMed | WoS	Low validity of caretakers' reports on use of selected antimalarials and antibiotics in children with severe pneumonia at an urban hospital in Uganda.	Hildenwall H, Lindkvist J, Tumwine JK, Bergqvist Y, Pariyo G, Tomson G, Peterson S.	Trans R Soc Trop Med Hyg. 2009 Jan;103(1):95-101. doi: 10.1016/j.trstmh.2008.04.046. Epub 2008 Aug 3.
WoS	Health of urban Ghanaian women as identified by the women's health study of accra	Hill, AG; Darko, R; Seffah, J; Adanu, RMK; Anarfi, JK; Duda, RB	INTERNATIONAL JOURNAL OF GYNECOLOGY & OBSTETRICS
WoS	Attractiveness of pregnant women to the malaria vector, Anopheles arabiensis, in Sudan	Himeidan, YE; Elbashir, MI; Adam, I	ANNALS OF TROPICAL MEDICINE AND PARASITOLOGY
PubMed | WoS	Women's input into household decisions and their nutritional status in three resource-constrained settings.	Hindin MJ.	Public Health Nutr. 2006 Jun;9(4):485-93.
PubMed | WoS	Determinants of multidrug-resistant tuberculosis in patients who underwent first-line treatment in Addis Ababa: a case control study.	Hirpa S, Medhin G, Girma B, Melese M, Mekonen A, Suarez P, Ameni G.	BMC Public Health. 2013 Aug 28;13:782. doi: 10.1186/1471-2458-13-782.
PubMed	The antepartum stillbirth syndrome: risk factors and pregnancy conditions identified from the INTERGROWTH-21(st) Project.	Hirst JE, Villar J, Victora CG, Papageorghiou AT, Finkton D, Barros FC, Gravett MG, Giuliani F, Purwar M, Frederick IO, Pang R, Cheikh Ismail L, Lambert A, Stones W, Jaffer YA, Altman DG, Noble JA, Ohuma EO, Kennedy SH, Bhutta ZA; International Fetal and Newborn Growth Consortium for the 21st Century (INTERGROWTH-21st)..	BJOG. 2018 Aug;125(9):1145-1153. doi: 10.1111/1471-0528.14463. Epub 2016 Dec 28.
PubMed	Teenage sexuality, HIV risk, and the politics of being "duted": perceptions and dynamics in a South African township.	Hlabangane N.	Health Care Women Int. 2014;35(7-9):859-77. doi: 10.1080/07399332.2014.907295. Epub 2014 May 28.
PubMed | WoS	HIV/AIDS in Ethiopia: where is the epidemic heading?	Hladik W, Shabbir I, Jelaludin A, Woldu A, Tsehaynesh M, Tadesse W.	Sex Transm Infect. 2006 Apr;82 Suppl 1:i32-5. Review.
PubMed	A global view of pulmonary hypertension.	Hoeper MM, Humbert M, Souza R, Idrees M, Kawut SM, Sliwa-Hahnle K, Jing ZC, Gibbs JS.	Lancet Respir Med. 2016 Apr;4(4):306-22. doi: 10.1016/S2213-2600(15)00543-3. Epub 2016 Mar 12. Review.
PubMed | WoS	Microbicide acceptability: insights for future directions from providers and policy makers.	Hoffman S, Cooper D, Ramjee G, Higgins JA, Mantell JE.	AIDS Educ Prev. 2008 Apr;20(2):188-202. doi: 10.1521/aeap.2008.20.2.188.
PubMed	Sexual and reproductive health risk behaviours among South African university students: results from a representative campus-wide survey.	Hoffman S, Levasseur M, Mantell JE, Beksinska M, Mabude Z, Ngoloyi C, Kelvin EA, Exner T, Leu CS, Pillay L, Smit JA.	Afr J AIDS Res. 2017 Mar;16(1):1-10. doi: 10.2989/16085906.2016.1259171.
WoS	Covert Use, Vaginal Lubrication, and Sexual Pleasure: A Qualitative Study of Urban US Women in a Vaginal Microbicide Clinical Trial	Hoffman, S; Morrow, KM; Mantell, JE; Rosen, RK; Carballo-Dieguez, A; Gai, F	ARCHIVES OF SEXUAL BEHAVIOR
PubMed | WoS	Maternal hepatitis B and infant infection among pregnant women living with HIV in South Africa.	Hoffmann CJ, Mashabela F, Cohn S, Hoffmann JD, Lala S, Martinson NA, Chaisson RE.	J Int AIDS Soc. 2014 May 22;17:18871. doi: 10.7448/IAS.17.1.18871. eCollection 2014.
WoS	Strategies to Accelerate HIV Care and Antiretroviral Therapy Initiation After HIV Diagnosis: A Randomized Trial	Hoffmann, CJ; Mabuto, T; Ginindza, S; Fielding, KL; Kubeka, G; Dowdy, DW; Churchyard, GJ; Charalambous, S	JAIDS-JOURNAL OF ACQUIRED IMMUNE DEFICIENCY SYNDROMES
PubMed | WoS	Flexible epidemiological model for estimates and short-term projections in generalised HIV/AIDS epidemics.	Hogan DR, Zaslavsky AM, Hammitt JK, Salomon JA.	Sex Transm Infect. 2010 Dec;86 Suppl 2:ii84-92. doi: 10.1136/sti.2010.045104.
WoS	Association between consumption of black tea and iron status in adult Africans in the North West Province: The THUSA study	Hogenkamp, PS; Jerling, JC; Hoekstra, T; Melse-Boonstra, A; MacIntyre, UE	BRITISH JOURNAL OF NUTRITION
PubMed	Allergic characteristics of urban schoolchildren with atopic eczema in Ghana.	Hogewoning AA, Larbi IA, Addo HA, Amoah AS, Boakye D, Hartgers F, Yazdanbakhsh M, Van Ree R, Bouwes Bavinck JN, Lavrijsen AP.	J Eur Acad Dermatol Venereol. 2010 Dec;24(12):1406-12. doi: 10.1111/j.1468-3083.2010.03655.x.
PubMed | WoS	Knowledge of dietary and behaviour-related determinants of non-communicable disease in urban Senegalese women.	Holdsworth M, Delpeuch F, Landais E, Gartner A, Eymard-Duvernay S, Maire B.	Public Health Nutr. 2006 Dec;9(8):975-81.
PubMed | WoS	Using Population-Size Estimation and Cross-sectional Survey Methods to Evaluate HIV Service Coverage Among Key Populations in Burkina Faso and Togo.	Holland CE, Kouanda S, Lougu√© M, Pitche VP, Schwartz S, Anato S, Ouedraogo HG, Tchalla J, Yah CS, Kapesa L, Ketende S, Beyrer C, Baral S.	Public Health Rep. 2016 Nov;131(6):773-782. doi: 10.1177/0033354916677237. Epub 2016 Nov 14.
PubMed | WoS	Mortality associated with HIV-1, HIV-2, and HTLV-I single and dual infections in a middle-aged and older population in Guinea-Bissau.	Holmgren B, da Silva Z, Vastrup P, Larsen O, Andersson S, Ravn H, Aaby P.	Retrovirology. 2007 Nov 27;4:85.
PubMed	Principal component analysis of socioeconomic factors and their association with malaria and arbovirus risk in Tanzania: a sensitivity analysis.	Homenauth E, Kajeguka D, Kulkarni MA.	J Epidemiol Community Health. 2017 Nov;71(11):1046-1051. doi: 10.1136/jech-2017-209119. Epub 2017 Aug 19.
WoS	Primary HIV prevention in pregnant and lactating Ugandan women: A randomized trial	Homsy, J; King, R; Bannink, F; Namukwaya, Z; Vittinghof, E; Amone, A; Ojok, F; Rukundo, G; Amama, S; Etima, J; Matovu, J; Weissglas, F; Ojom, L; Atim, P; Darbes, L; Byamugisha, J; Rutherford, G; Katabira, E; Fowler, MG	PLOS ONE
PubMed | WoS	Correlates of HIV Testing Among Men Who have Sex with Men in Three Urban Areas of Mozambique: Missed Opportunities for Prevention.	Horth RZ, Cummings B, Young PW, Mirjahangir J, Sathane I, Nal√° R, Lane T, Raymond HF.	AIDS Behav. 2015 Nov;19(11):1978-89. doi: 10.1007/s10461-015-1044-8.
PubMed	Sex Differences in Tuberculosis Burden and Notifications in Low- and Middle-Income Countries: A Systematic Review and Meta-analysis.	Horton KC, MacPherson P, Houben RM, White RG, Corbett EL.	PLoS Med. 2016 Sep 6;13(9):e1002119. doi: 10.1371/journal.pmed.1002119. eCollection 2016 Sep. Review.
PubMed | WoS	Second-line treatment in the Malawi antiretroviral programme: high early mortality, but good outcomes in survivors, despite extensive drug resistance at baseline.	Hosseinipour MC, Kumwenda JJ, Weigel R, Brown LB, Mzinganjira D, Mhango B, Eron JJ, Phiri S, van Oosterhout JJ.	HIV Med. 2010 Sep;11(8):510-8. doi: 10.1111/j.1468-1293.2010.00825.x. Epub 2010 Mar 19.
PubMed	Barriers and facilitators to implementing an evidence-based woman-focused intervention in South African health services.	Howard BN, Van Dorn R, Myers BJ, Zule WA, Browne FA, Carney T, Wechsberg WM.	BMC Health Serv Res. 2017 Nov 21;17(1):746. doi: 10.1186/s12913-017-2669-2.
PubMed	Community-based directly observed treatment for TB patients to improve HIV services: a cross-sectional study in a South African province.	Howell EM, Kigozi NG, Heunis JC.	BMC Health Serv Res. 2018 Apr 7;18(1):255. doi: 10.1186/s12913-018-3074-1.
WoS	Anti TB drug resistance in Tanga, Tanzania: a cross sectional facility base prevalence among pulmonary TB patients	Hoza, HAS; Mfinanga, SGM; Konig, B	ASIAN PACIFIC JOURNAL OF TROPICAL MEDICINE
WoS	Barriers to Acceptance of Provider-Initiated Testing and Counseling among Men Who Have Sex with Men in Shenyang, China: A Cross-Sectional Study	Hu, QH; Xu, JJ; Chu, ZX; Zhang, J; Yun, K; Shi, F; Jiang, YJ; Geng, WQ; Shang, H	BIOMED RESEARCH INTERNATIONAL
PubMed	Role of Natural Autoantibodies in Ugandans With Rheumatic Heart Disease and HIV.	Huck DM, Okello E, Mirembe G, Ssinabulya I, Zidar DA, Silverman GJ, Getu L, Nowacki AS, Calabrese LH, Salata RA, Longenecker CT.	EBioMedicine. 2016 Feb 6;5:161-6. doi: 10.1016/j.ebiom.2016.02.006. eCollection 2016 Mar.
PubMed | WoS	Fear of sexually transmitted infections among women with male migrant partners -- relationship to oscillatory migration pattern and risk-avoidance behaviour.	Hughes GD, Hoyo C, Puoane TR.	S Afr Med J. 2006 May;96(5):434-8. Erratum in: S Afr Med J. 2006 Jul;96(7):575-6.
WoS	Anova Health Institute's harm reduction initiatives for people who use drugs	Hugo, JM; Rebe, KB; Tsouroulis, E; Manion, A; de Swart, G; Struthers, H; McIntyre, JA	SEXUAL HEALTH
WoS	Body Mass Index and Waist Circumference in Patients with HIV in South Africa and Associated Socio-demographic, Health Related and Psychosocial Factors	Huis In 't Veld D; Pengpid, S; Colebunders, R; Peltzer, K	AIDS AND BEHAVIOR
WoS	Prevalence, Motivations, and Adverse Effects of Vaginal Practices in Africa and Asia: Findings from a Multicountry Household Survey	Hull, T; Hilber, AM; Chersich, MF; Bagnol, B; Prohmmo, A; Smit, JA; Widyantoro, N; Utomo, ID; Francois, I; Tumwesigye, NM; Temmerman, M	JOURNAL OF WOMENS HEALTH
WoS	Social support, violence exposure and mental health among young South African adolescents	Humm, A; Kaminer, D; Hardy, A	JOURNAL OF CHILD AND ADOLESCENT MENTAL HEALTH
PubMed | WoS	Mother to child transmission of HIV among Zimbabwean women who seroconverted postnatally: prospective cohort study.	Humphrey JH, Marinda E, Mutasa K, Moulton LH, Iliff PJ, Ntozini R, Chidawanyika H, Nathoo KJ, Tavengwa N, Jenkins A, Piwoz EG, Van de Perre P, Ward BJ; ZVITAMBO study group..	BMJ. 2010 Dec 22;341:c6580. doi: 10.1136/bmj.c6580.
PubMed	Exploratory analysis of the ecological variables associated with sexual health profiles in high-risk, sexually-active female learners in rural KwaZulu-Natal.	Humphries H, Osman F, Knight L, Abdool Karim Q.	PLoS One. 2018 Apr 5;13(4):e0195107. doi: 10.1371/journal.pone.0195107. eCollection 2018.
PubMed	Who is sexually active? Using a multi-component sexual activity profile (MSAP) to explore, identify and describe sexually-active high-school students in rural KwaZulu-Natal, South Africa.	Humphries H, Osman F, Knight L, Abdool Karim Q.	BMC Public Health. 2019 Mar 18;19(1):317. doi: 10.1186/s12889-019-6602-y.
WoS	The changing political economy of sex in South Africa: The significance of unemployment and inequalities to the scale of the AIDS pandemic	Hunter, M	SOCIAL SCIENCE & MEDICINE
PubMed | WoS	Weight evolution and perceptions of adults living with HIV following initiation of antiretroviral therapy in a South African urban setting.	Hurley E, Coutsoudis A, Giddy J, Knight SE, Loots E, Esterhuizen TM.	S Afr Med J. 2011 Sep 5;101(9):645-50.
PubMed | WoS	Pregnant women's access to PMTCT and ART services in South Africa and implications for universal antiretroviral treatment.	Hussain A, Moodley D, Naidoo S, Esterhuizen TM.	PLoS One. 2011;6(12):e27907. doi: 10.1371/journal.pone.0027907. Epub 2011 Dec 5.
WoS	Secular trends in HIV knowledge and attitudes among Vietnamese women based on the Multiple Indicator Cluster Surveys, 2000, 2006, and 2011: what do we know and what should we do to protect them?	Huy, NV; Lee, HY; Nam, YS; Tien, NV; Huong, TTG; Hoat, LN	GLOBAL HEALTH ACTION
WoS	Collaborative activities and treatment outcomes in patients with HIV-associated tuberculosis in Viet Nam	Huyen, TTT; Nhung, NV; Shewade, HD; Hoa, NB; Harries, AD	PUBLIC HEALTH ACTION
PubMed	Splenic enlargement and abdominal scarifications in childhood malaria: beliefs, practices and their possible roles in management as seen in Benin City, Nigeria.	Ibadin OM, Ofili AN, Airauhi LU, Ozolua EI, Umoru AB.	Niger Postgrad Med J. 2008 Jun;15(2):70-5.
PubMed | WoS	The burden of HIV infection among women attending antenatal clinic in a semi-urban Nigerian town.	Ibrahim IA, Owoeye GI, Obilahi A.	West Indian Med J. 2013;62(4):323-8. doi: 10.7727/wimj.2012.228.
PubMed	Diabetes in sub-Saharan Africa: health care perspectives, challenges, and the economic burden of disease.	Idemyor V.	J Natl Med Assoc. 2010 Jul;102(7):650-3.
WoS	HIV care and treatment clinic performance following President's Emergency Plan for AIDS Relief-funded infrastructure improvement in Tanzania	Idindili, BM; King, SJ; Stolka, K; Mashasi, I; Bashosho, P; Karungula, H; Chintowa, F; Mwakabole, G; Ashburn, K; Do, B; Goco, N	SOUTHERN AFRICAN JOURNAL OF HIV MEDICINE
WoS	The incidence, aetiology and outcome of acute seizures in children admitted to a rural Kenyan district hospital	Idro, R; Gwer, S; Kahindi, M; Gatakaa, H; Kazungu, T; Ndiritu, M; Maitland, K; Neville, BGR; Kager, PA; Newton, CRJC	BMC PEDIATRICS
WoS	Haptoglobin HP2-2 genotype, alpha-thalassaemia and acute seizures in children living in a malaria-endemic area	Idro, R; Williams, TN; Gwer, S; Uyoga, S; Macharia, A; Opi, H; Atkinson, S; Maitland, K; Kager, PA; Kwiatkowski, D; Neville, BGR; Newton, CRJC	EPILEPSY RESEARCH
PubMed	Prevalence of renal disease in Nigerian children infected with the human immunodeficiency virus and on highly active anti-retroviral therapy.	Iduoriyekemwen NJ, Sadoh WE, Sadoh AE.	Saudi J Kidney Dis Transpl. 2013 Jan;24(1):172-7.
PubMed	Tuberculosis treatment default in a large tertiary care hospital in urban Nigeria: prevalence, trend, timing and predictors.	Ifebunandu NA, Ukwaja KN.	J Infect Public Health. 2012 Oct;5(5):340-5. doi: 10.1016/j.jiph.2012.06.002. Epub 2012 Sep 25.
PubMed	Detection of Methicillin-Resistant Staphylococci Isolated from Food Producing Animals: A Public Health Implication.	Igbinosa EO, Beshiru A, Akporehe LU, Ogofure AG.	Vet Sci. 2016 Jul 4;3(3). pii: E14. doi: 10.3390/vetsci3030014.
PubMed | WoS	Non communicable disease and risky behaviour in an urban university community Nigeria.	Ige OK, Owoaje ET, Adebiyi OA.	Afr Health Sci. 2013 Mar;13(1):62-7. doi: 10.4314/ahs.v13i1.9.
PubMed | WoS	Socioeconomic Status and Vulnerability to HIV Infection in Uganda: Evidence from Multilevel Modelling of AIDS Indicator Survey Data.	Igulot P, Magadi MA.	AIDS Res Treat. 2018 Jun 7;2018:7812146. doi: 10.1155/2018/7812146. eCollection 2018.
PubMed	Prevalence of malaria parasitaemia and associated factors in febrile under-5 children seen in Primary Health Care Centres in Jos, North Central Nigeria.	Ikeh EI, Teclaire NN.	Niger Postgrad Med J. 2008 Jun;15(2):65-9.
PubMed	Prevalence and Risk Factors for Sulfadoxine Antibody Among Patients Undergoing Treatment for Malaria in Benin City, Nigeria.	Ikuoyogie K, Ogefere HO, Omoregie R.	Oman Med J. 2017 May;32(3):207-213. doi: 10.5001/omj.2017.39.
PubMed	Clinical burden and correlates of HIV and malaria co-infection, in northwest Nigeria.	Iliyasu Z, Babashani M, Abubakar IS, Salahudeen AA, Aliyu MH.	Acta Trop. 2013 Dec;128(3):630-5. doi: 10.1016/j.actatropica.2013.09.011. Epub 2013 Sep 18.
PubMed | WoS	Adherence to intermittent preventive treatment for malaria in pregnancy in urban Kano, northern Nigeria.	Iliyasu Z, Gajida AU, Galadanci HS, Abubakar IS, Baba AS, Jibo AM, Aliyu MH.	Pathog Glob Health. 2012 Oct;106(6):323-9. doi: 10.1179/2047773212Y.0000000037.
PubMed	Determinants of Infant Feeding Practices Among HIV-Infected Mothers in Urban Kano, Nigeria.	Iliyasu Z, Galadanci HS, Iliyasu ML, Babashani M, Gajida AU, Nass NS, Aliyu MH.	J Hum Lact. 2019 Apr 19:890334419835171. doi: 10.1177/0890334419835171. [Epub ahead of print]
PubMed | WoS	Risk factors for low birth weight in Lubumbashi, Democratic Republic of the Congo.	Ilunga PM, Mukuku O, Mawaw PM, Mutombo AM, Lubala TK, Shongo Ya Pongombo M, Kakudji Luhete P, Wembonyama SO, Mutombo Kabamba A, Luboya Numbi O.	Med Sante Trop. 2016 Nov 1;26(4):386-390. doi: 10.1684/mst.2016.0607.
PubMed | WoS	Children hospitalized with severe malaria in Kinshasa (Democratic Republic of the Congo): Household characteristics and factors associated with mortality	Ilunga-Ilunga F, Lev√™que A, Donnen P, Dramaix M.	Med Sante Trop. 2015 Jan-Mar;25(1):75-81. doi: 10.1684/mst.2014.0416. French.
PubMed	Prevalence of HIV and other sexually transmissible infections in relation to lemon or lime juice douching among female sex workers in Jos, Nigeria.	Imade G, Sagay A, Egah D, Onwuliri V, Grigg M, Egbodo C, Thacher T, Potts M, Short R.	Sex Health. 2008 Mar;5(1):55-60.
PubMed	Post-natal maternal antiretroviral therapy and HIV prevalence among breast-fed infants in Benin, Nigeria.	Imade PE, Uwakwe NO, Omoregie R, Eghafona NO.	N Am J Med Sci. 2010 Sep;2(9):427-9. doi: 10.4297/najms.2010.2427.
PubMed | WoS	An exploratory survey of malaria prevalence and people's knowledge, attitudes and practices of mosquito larval source management for malaria control in western Kenya.	Imbahale SS, Fillinger U, Githeko A, Mukabana WR, Takken W.	Acta Trop. 2010 Sep;115(3):248-56. doi: 10.1016/j.actatropica.2010.04.005. Epub 2010 Apr 24.
PubMed	Variation in malaria transmission dynamics in three different sites in Western kenya.	Imbahale SS, Mukabana WR, Orindi B, Githeko AK, Takken W.	J Trop Med. 2012;2012:912408. doi: 10.1155/2012/912408. Epub 2012 Sep 3.
PubMed	Do Cryptic Reservoirs Threaten Gambiense-Sleeping Sickness Elimination?	Informal Expert Group on Gambiense HAT Reservoirs., B√ºscher P, Bart JM, Boelaert M, Bucheton B, Cecchi G, Chitnis N, Courtin D, Figueiredo LM, Franco JR, Gr√©baut P, Hasker E, Ilboudo H, Jamonneau V, Koffi M, Lejon V, MacLeod A, Masumu J, Matovu E, Mattioli R, Noyes H, Picado A, et al.	Trends Parasitol. 2018 Mar;34(3):197-207. doi: 10.1016/j.pt.2017.11.008. Epub 2018 Jan 23. Review.
PubMed | WoS	Outcomes in patients waiting for antiretroviral treatment in the Free State Province, South Africa: prospective linkage study.	Ingle SM, May M, Uebel K, Timmerman V, Kotze E, Bachmann M, Sterne JA, Egger M, Fairall L; IeDEA-Southern Africa..	AIDS. 2010 Nov 13;24(17):2717-25. doi: 10.1097/QAD.0b013e32833fb71f.
PubMed | WoS	Socio-demographic, Behavioral and Health Characteristics of Underage Female Sex Workers in Mozambique: The Need to Protect a Generation from HIV Risk.	Inguane C, Horth RZ, Miranda AE, Young PW, Sathane I, Cummings BE, Augusto √Ç, Raymond HF, Mcfarland W.	AIDS Behav. 2015 Dec;19(12):2184-93. doi: 10.1007/s10461-015-1068-0.
PubMed	Examining levels of risk behaviors among black men who have sex with Men (MSM) and the association with HIV acquisition.	Irvin R, Vallabhaneni S, Scott H, Williams JK, Wilton L, Li X, Buchbinder S; HPTN 061..	PLoS One. 2015 Feb 17;10(2):e0118281. doi: 10.1371/journal.pone.0118281. eCollection 2015.
WoS	Iron Status Predicts Treatment Failure and Mortality in Tuberculosis Patients: A Prospective Cohort Study from Dar es Salaam, Tanzania	Isanaka, S; Aboud, S; Mugusi, F; Bosch, RJ; Willett, WC; Spiegelman, D; Duggan, C; Fawzi, WW	PLOS ONE
WoS	Prevalence of Needlestick Injuries Among Healthcare Workers in the Accident and Emergency Department of a Teaching Hospital in Nigeria	Isara, AR; Oguzie, KE; Okpogoro, OE	ANNALS OF MEDICAL AND HEALTH SCIENCES RESEARCH
WoS	Knowledge and Attitude About Sexually Transmitted Infections Amongst Truck Drivers in Southern Punjab, Pakistan	Ishtiaq, R; Asif, A; Jamil, AR; Irfan, A; Ishtiaq, D	CUREUS
PubMed	Journalists' knowledge of AIDS and attitude to persons living with HIV in Ibadan, Nigeria.	Isibor MD, Ajuwon AJ.	Afr J Reprod Health. 2004 Aug;8(2):101-10.
PubMed	Factors associated with early introduction of formula and/or solid, semi-solid or soft foods in seven Francophone West African countries.	Issaka AI, Agho KE, Page AN, Burns PL, Stevens GJ, Dibley MJ.	Nutrients. 2015 Jan 30;7(2):948-69. doi: 10.3390/nu7020948.
PubMed | WoS	Helminthic infections rates and malaria in HIV-infected pregnant women on anti-retroviral therapy in Rwanda.	Ivan E, Crowther NJ, Mutimura E, Osuwat LO, Janssen S, Grobusch MP.	PLoS Negl Trop Dis. 2013 Aug 15;7(8):e2380. doi: 10.1371/journal.pntd.0002380. eCollection 2013.
PubMed | WoS	Malaria and helminthic co-infection among HIV-positive pregnant women: prevalence and effects of antiretroviral therapy.	Ivan E, Crowther NJ, Rucogoza AT, Osuwat LO, Munyazesa E, Mutimura E, Njunwa KJ, Zambezi KJ, Grobusch MP.	Acta Trop. 2012 Dec;124(3):179-84. doi: 10.1016/j.actatropica.2012.08.004. Epub 2012 Aug 23.
WoS	Ethnicity, livelihoods, masculinity, and health among Luo men in the slums of Nairobi, Kenya	Izugbara, C; Ochako, R; Egesa, C; Tikkanen, R	ETHNICITY & HEALTH
WoS	Beliefs and practices about antiretroviral medication: a study of poor urban Kenyans living with HIV/AIDS	Izugbara, CO; Wekesa, E	SOCIOLOGY OF HEALTH & ILLNESS
PubMed | WoS	HIV postexposure prophylaxis in an urban population of female sex workers in Nairobi, Kenya.	Izulla P, McKinnon LR, Munyao J, Karanja S, Koima W, Parmeres J, Kamuti S, Kioko R, Nagelkerke N, Gakii G, Wachihi C, Muraguri N, Musyoki H, Gelmon L, Kaul R, Kimani J.	J Acquir Immune Defic Syndr. 2013 Feb 1;62(2):220-5. doi: 10.1097/QAI.0b013e318278ba1b.
PubMed	The burden of knowing: balancing benefits and barriers in HIV testing decisions. a qualitative study from Zambia.	J√ºrgensen M, Tuba M, Fylkesnes K, Blystad A.	BMC Health Serv Res. 2012 Jan 5;12:2. doi: 10.1186/1472-6963-12-2.
WoS	Evaluation of environmental data for identification of anopheles (Diptera : Culicidae) aquatic larval habitats in kisumu and malindi, Kenya	Jacob, BG; Arheart, KL; Griffith, DA; Mbogo, CM; Githeko, AK; Regens, JL; Githure, JI; Novak, R; Beier, JC	JOURNAL OF MEDICAL ENTOMOLOGY
WoS	Capabilities of multispectral thermal data for identification of Anopheles gambiae mosquito larval habitats in African urban environments	Jacob, BG; Regens, JL; Mbogo, CM; Githeko, AK; Swalm, CM; Githure, JI; Beier, JC	INTERNATIONAL JOURNAL OF REMOTE SENSING
WoS	Seroepidemiology of Hepatitis E Virus Infection in an Urban Population in Zambia: Strong Association With HIV and Environmental Enteropathy	Jacobs, C; Chiluba, C; Phiri, C; Lisulo, MM; Chomba, M; Hill, PC; Ijaz, S; Kelly, P	JOURNAL OF INFECTIOUS DISEASES
PubMed	Indoor air quality of low and middle income urban households in Durban, South Africa.	Jafta N, Barregard L, Jeena PM, Naidoo RN.	Environ Res. 2017 Jul;156:47-56. doi: 10.1016/j.envres.2017.03.008. Epub 2017 Mar 19.
PubMed	Accelerated immunodeficiency-associated vaccine derived poliovirus serotype 3 (iVDPV3) sequence evolution rate in a 3-month old boy with X-linked agammaglobulinemia and perinatal HIV exposure.	Jallow S, Wilmshurst JM, Howard W, Copelyn J, Seakamela L, Chan KW, Sebunya R, Sibiya R, Du Plessis H, Jacobs C, Berkowitz N, Blumberg L, McCarthy K, Maseti E, Kamupira M, Dlamini N, Gumede N, Diop OM, Lau YL, Moonsamy S, Eley B, Suchard M.	Clin Infect Dis. 2019 May 14. pii: ciz361. doi: 10.1093/cid/ciz361. [Epub ahead of print]
PubMed | WoS	Changes in elevated cholesterol in the era of tenofovir in South Africa: risk factors, clinical management and outcomes.	Jamieson L, Evans D, Brennan AT, Moyo F, Spencer D, Mahomed K, Maskew M, Long L, Rosen S, Fox MP.	HIV Med. 2017 Sep;18(8):595-603. doi: 10.1111/hiv.12495. Epub 2017 Mar 23.
WoS	Current state of palliative and end-of-life care in home versus inpatient facilities and urban versus rural settings in Africa	Jang, J; Lazenby, M	PALLIATIVE & SUPPORTIVE CARE
PubMed | WoS	Reducing HIV-related risk and mental health problems through a client-centred psychosocial intervention for vulnerable adolescents in Addis Ababa, Ethiopia.	Jani N, Vu L, Kay L, Habtamu K, Kalibala S.	J Int AIDS Soc. 2016 Jul 20;19(5 Suppl 4):20832. doi: 10.7448/IAS.19.5.20832. eCollection 2016.
PubMed | WoS	Study protocol: the effects of air pollution exposure and chronic respiratory disease on pneumonia risk in urban Malawian adults--the Acute Infection of the Respiratory Tract Study (The AIR Study).	Jary H, Mallewa J, Nyirenda M, Faragher B, Heyderman R, Peterson I, Gordon S, Mortimer K.	BMC Pulm Med. 2015 Aug 20;15:96. doi: 10.1186/s12890-015-0090-3.
PubMed	Household air pollution, chronic respiratory disease and pneumonia in Malawian adults: A case-control study.	Jary HR, Aston S, Ho A, Giorgi E, Kalata N, Nyirenda M, Mallewa J, Peterson I, Gordon SB, Mortimer K.	Wellcome Open Res. 2017 Oct 24;2:103. doi: 10.12688/wellcomeopenres.12621.1. eCollection 2017.
PubMed | WoS	Adolescent HIV prevalence, sexual risk, and willingness to participate in HIV vaccine trials.	Jaspan HB, Berwick JR, Myer L, Mathews C, Flisher AJ, Wood R, Bekker LG.	J Adolesc Health. 2006 Nov;39(5):642-8. Epub 2006 Jul 31.
PubMed | WoS	A qualitative assessment of perspectives on the inclusion of adolescents in HIV vaccine trials in South Africa.	Jaspan HB, Soka NF, Mathews C, Flisher AJ, Mark D, Middelkoop K, Wood R, Bekker LG.	Int J STD AIDS. 2010 Mar;21(3):172-6. doi: 10.1258/ijsa.2009.008484.
PubMed | WoS	Community perspectives on the ethical issues surrounding adolescent HIV vaccine trials in South Africa.	Jaspan HB, Soka NF, Strode AE, Mathews C, Mark D, Flisher AJ, Wood R, Bekker LG.	Vaccine. 2008 Oct 23;26(45):5679-83. doi: 10.1016/j.vaccine.2008.08.033. Epub 2008 Sep 7.
PubMed	Lower genital tract cytokine profiles in South African women living with HIV: influence of mucosal sampling.	Jaumdally SZ, Masson L, Jones HE, Dabee S, Hoover DR, Gamieldien H, Langwenya N, Myer L, Todd CS, Passmore JS.	Sci Rep. 2018 Aug 15;8(1):12203. doi: 10.1038/s41598-018-30663-8.
PubMed	Level of viral suppression and the cascade of HIV care in a South African semi-urban setting in 2012.	Jean K, Puren A, Cutler E, Singh B, Bouscaillou J, Rain-Taljaard R, Taljaard D, Gouws E, Lissouba P, Lewis DA, Peytavin G, Auvert B.	AIDS. 2016 Aug 24;30(13):2107-16. doi: 10.1097/QAD.0000000000001155.
WoS	Knowledge, attitudes and practices of AIDS associated malignancies among people living with HIV in Nigeria	Jedy-Agba, E; Adebamowo, C	INFECTIOUS AGENTS AND CANCER
WoS	Cancer burden in Africa and opportunities for prevention	Jemal, A; Bray, F; Forman, D; O'Brien, M; Ferlay, J; Center, M; Parkin, DM	CANCER
PubMed | WoS	Economic Context and HIV Vulnerability in Adolescents and Young Adults Living in Urban Slums in Kenya: A Qualitative Analysis Based on Scarcity Theory.	Jennings L, Mathai M, Linnemayr S, Trujillo A, Mak'anyengo M, Montgomery BEE, Kerrigan DL.	AIDS Behav. 2017 Sep;21(9):2784-2798. doi: 10.1007/s10461-017-1676-y.
WoS	HTLV prevalence is no longer following the decreasing HIV prevalence-20 years of retroviral surveillance in Guinea-Bissau, West Africa	Jensen, MM; Olesen, JS; Kjerulff, B; Byberg, S; da Silva, ZJ; Rodrigues, A; Jespersen, S; Wejse, C; Aaby, P; Erikstrup, C; Honge, BL	ACTA TROPICA
PubMed | WoS	Assessment of hypertension control in a district of Mombasa, Kenya.	Jenson A, Omar AL, Omar MA, Rishad AS, Khoshnood K.	Glob Public Health. 2011;6(3):293-306. doi: 10.1080/17441692.2010.510478.
PubMed | WoS	Availability of supplies and motivations for accessing voluntary HIV counseling and testing services in Blantyre, Malawi.	Jereni BH, Muula AS.	BMC Health Serv Res. 2008 Jan 23;8:17. doi: 10.1186/1472-6963-8-17.
PubMed | WoS	A cluster randomized-controlled trial to determine the effectiveness of Stepping Stones in preventing HIV infections and promoting safer sexual behaviour amongst youth in the rural Eastern Cape, South Africa: trial design, methods and baseline findings.	Jewkes R, Nduna M, Levin J, Jama N, Dunkle K, Khuzwayo N, Koss M, Puren A, Wood K, Duvvury N.	Trop Med Int Health. 2006 Jan;11(1):3-16.
PubMed	Rapid assessment of knowledge, attitudes, practices, and risk perception related to the prevention and control of Ebola virus disease in three communities of Sierra Leone.	Jiang H, Shi GQ, Tu WX, Zheng CJ, Lai XH, Li XX, Wei Q, Li M, Deng LQ, Huo X, Chen MQ, Xu F, Ye LJ, Bai XC, Chen TN, Yin SH, Samba TT, Liang XF.	Infect Dis Poverty. 2016 Jun 6;5(1):53. doi: 10.1186/s40249-016-0142-9.
PubMed | WoS	Access to diagnostic tests and essential medicines for cardiovascular diseases and diabetes care: cost, availability and affordability in the West Region of Cameroon.	Jingi AM, Noubiap JJ, Ewane Onana A, Nansseu JR, Wang B, Kingue S, Kengne AP.	PLoS One. 2014 Nov 4;9(11):e111812. doi: 10.1371/journal.pone.0111812. eCollection 2014.
PubMed | WoS	HIV risk and prevention among men who have sex with men (MSM) in peri-urban townships in Cape Town, South Africa.	Jobson G, de Swardt G, Rebe K, Struthers H, McIntyre J.	AIDS Behav. 2013 May;17 Suppl 1:S12-22. doi: 10.1007/s10461-012-0328-5.
PubMed	Extracurricular School-Based Social Change Communication Program Associated with Reduced HIV Infection Among Young Women in South Africa.	Johnson S, Magni S, Dube Z, Goldstein S.	J Health Commun. 2018;23(12):1044-1050. doi: 10.1080/10810730.2018.1544675. Epub 2018 Nov 14.
WoS	A cross-sectional study of risk factors for HIV among pregnant women in Guatemala City, Guatemala: lessons for prevention	Johri, M; Morales, RE; Hoch, JS; Samayoa, BE; Sommen, C; Grazioso, CF; Boivin, JF; Matta, IJB; Diaz, ELB; Arathoon, EG	INTERNATIONAL JOURNAL OF STD & AIDS
PubMed | WoS	Rubella immunity among pregnant women aged 15-44 years, Namibia, 2010.	Jonas A, Cardemil CV, Beukes A, Anderson R, Rota PA, Bankamp B, Gary HE Jr, Sawadogo S, Patel SV, Zeko S, Muroua C, Gaeb E, Wannemuehler K, Gerber S, Goodson JL.	Int J Infect Dis. 2016 Aug;49:196-201. doi: 10.1016/j.ijid.2016.05.009. Epub 2016 May 16.
PubMed	Risk reduction among HIV-seroconcordant and -discordant couples: the Zambia NOW2 intervention.	Jones D, Kashy D, Chitalu N, Kankasa C, Mumbi M, Cook R, Weiss S.	AIDS Patient Care STDS. 2014 Aug;28(8):433-41. doi: 10.1089/apc.2014.0039. Epub 2014 Jul 1.
PubMed | WoS	Implementation of HIV prevention interventions in resource limited settings: the partner project.	Jones D, Weiss SM, Arheart K, Cook R, Chitalu N.	J Community Health. 2014 Feb;39(1):151-8. doi: 10.1007/s10900-013-9753-2.
PubMed | WoS	Sexual risk reduction among Zambian couples.	Jones DJ, Chitalu N, Ndubani P, Mumbi M, Weiss SM, Villar-Loubet O, Vamos S, Waldrop-Valverde D.	SAHARA J. 2009 Sep;6(2):69-75.
PubMed | WoS	Influence of partner participation on sexual risk behavior reduction among HIV-positive Zambian women.	Jones DL, Ross D, Weiss SM, Bhat G, Chitalu N.	J Urban Health. 2005 Sep;82(3 Suppl 4):iv92-100.
PubMed	Sexual discourse and decision-making by urban youth in AIDS-afflicted Swaziland.	Jones L.	Afr J AIDS Res. 2006 Sep;5(2):145-57. doi: 10.2989/16085900609490375.
PubMed	Thirteen years HIV-1 sentinel surveillance and indicators for behavioural change suggest impact of programme activities in south-west Tanzania.	Jordan-Harder B, Maboko L, Mmbando D, Riedner G, N√§gele E, Harder J, K√ºchen V, Kilian A, Korte R, Sonnenburg FV.	AIDS. 2004 Jan 23;18(2):287-94.
WoS	Multidrug-resistant tuberculosis at an HIV testing center in Haiti	Joseph, P; Severe, P; Ferdinand, S; Goh, KS; Sola, C; Haas, DW; Johnson, WD; Rastogi, N; Pape, JW; Fitzgerald, DW	AIDS
PubMed | WoS	Prevalence of hypertension and associated cardiovascular risk factors in an urban slum in Nairobi, Kenya: a population-based survey.	Joshi MD, Ayah R, Njau EK, Wanjiru R, Kayima JK, Njeru EK, Mutai KK.	BMC Public Health. 2014 Nov 18;14:1177. doi: 10.1186/1471-2458-14-1177.
PubMed | WoS	The Role of HIV in the Household Introduction and Transmission of Influenza in an Urban Slum, Nairobi, Kenya, 2008-2011.	Judd MC, Emukule GO, Njuguna H, McMorrow ML, Arunga GO, Katz MA, Montgomery JM, Wong JM, Breiman RF, Mott JA.	J Infect Dis. 2015 Sep 1;212(5):740-4. doi: 10.1093/infdis/jiv106. Epub 2015 Feb 25.
WoS	HIV and fertility in Africa: first evidence from population-based surveys	Juhn, C; Kalemli-Ozcan, S; Turan, B	JOURNAL OF POPULATION ECONOMICS
PubMed	Recommendations for analytical antiretroviral treatment interruptions in HIV research trials-report of a consensus meeting.	Julg B, Dee L, Ananworanich J, Barouch DH, Bar K, Caskey M, Colby DJ, Dawson L, Dong KL, Dub√© K, Eron J, Frater J, Gandhi RT, Geleziunas R, Goulder P, Hanna GJ, Jefferys R, Johnston R, Kuritzkes D, Li JZ, Likhitwonnawut U, van Lunzen J, et al.	Lancet HIV. 2019 Apr;6(4):e259-e268. doi: 10.1016/S2352-3018(19)30052-9. Epub 2019 Mar 15. Review.
WoS	Risky Sexual Behavior Among Orphan and Non-orphan Adolescents in Nyanza Province, Western Kenya	Juma, M; Alaii, J; Bartholomew, LK; Askew, I; Van den Borne, B	AIDS AND BEHAVIOR
WoS	Occurrence patterns of pharmaceutical residues in wastewater, surface water and groundwater of Nairobi and Kisumu city, Kenya	K'oreje, KO; Vergeynst, L; Ombaka, D; De Wispelaere, P; Okoth, M; Van Langenhove, H; Demeestere, K	CHEMOSPHERE
WoS	A qualitative study of vulnerability to HIV infection: Places and persons in urban settings of Ethiopia	Kaba, M; Taye, G; Gizaw, M; Mitiku, I; Adugna, Z; Tesfaye, A	ETHIOPIAN JOURNAL OF HEALTH DEVELOPMENT
PubMed	The impact of urbanization and population density on childhood Plasmodium falciparum parasite prevalence rates in Africa.	Kabaria CW, Gilbert M, Noor AM, Snow RW, Linard C.	Malar J. 2017 Jan 26;16(1):49. doi: 10.1186/s12936-017-1694-2.
PubMed | WoS	Mapping intra-urban malaria risk using high resolution satellite imagery: a case study of Dar es Salaam.	Kabaria CW, Molteni F, Mandike R, Chacky F, Noor AM, Snow RW, Linard C.	Int J Health Geogr. 2016 Jul 30;15(1):26. doi: 10.1186/s12942-016-0051-y.
PubMed	Factors for viral infection in blood donors of South Kivu in the Democratic Republic of Congo.	Kabinda JM, Mich√®le DW, Donnen P, Miyanga SA, Van den Ende J.	Pan Afr Med J. 2014 Dec 17;19:385. doi: 10.11604/pamj.2014.19.385.4328. eCollection 2014.
PubMed | WoS	HIV/AIDS among youth in urban informal (slum) settlements in Kenya: What are the correlates of and motivations for HIV testing?	Kabiru, CW; Beguy, D; Crichton, J; Zulu, EM	BMC PUBLIC HEALTH
WoS	Effect of Age and Level of Education on Neurocognitive Impairment in HIV Positive Zambian Adults	Kabuba, N; Menon, JA; Franklin, DR; Lydersen, S; Heaton, RK; Hestad, KA	NEUROPSYCHOLOGY
PubMed | WoS	A large and persistent outbreak of typhoid fever caused by consuming contaminated water and street-vended beverages: Kampala, Uganda, January - June 2015.	Kabwama SN, Bulage L, Nsubuga F, Pande G, Oguttu DW, Mafigiri R, Kihembo C, Kwesiga B, Masiira B, Okullo AE, Kajumbula H, Matovu JKB, Makumbi I, Wetaka M, Kasozi S, Kyazze S, Dahlke M, Hughes P, Sendagala JN, Musenero M, Nabukenya I, Hill VR, et al.	BMC Public Health. 2017 Jan 5;17(1):23. doi: 10.1186/s12889-016-4002-0. Erratum in: BMC Public Health. 2017 Oct 18;17 (1):823.
PubMed	Hazardous and harmful use of alcohol and/or other drugs and health status among South African patients attending HIV clinics.	Kader R, Seedat S, Govender R, Koch JR, Parry CD.	AIDS Behav. 2014 Mar;18(3):525-34. doi: 10.1007/s10461-013-0587-9.
PubMed	Indoor air pollution and acute respiratory infection prevalence in infants in Ouagadougou	Kafando B, Windinpsidi Savadogo P, Millogo T, Sana A, Kouanda S, Sondo B.	Sante Publique. 2018 July August;30(4):575-586. doi: 10.3917/spub.185.0575. French.
PubMed | WoS	Self-selection of male circumcision clients and behaviors following circumcision in a service program in Uganda.	Kagaayi J, Kong X, Kigozi G, Ssekubugu R, Kigozi G, Nalugoda F, Serwadda D, Wawer MJ, Gray RH.	AIDS. 2016 Aug 24;30(13):2125-9. doi: 10.1097/QAD.0000000000001169.
WoS	Knowledge and perception on type2 diabetes and hypertension among HIV clients utilizing care and treatment services: a cross sectional study from Mbeya and Dar es Salaam regions in Tanzania	Kagaruki, GB; Mayige, MT; Ngadaya, ES; Kilale, AM; Kahwa, A; Shao, AF; Kimaro, GD; Manga, CM; Mbata, D; Materu, GS; Masumo, RM; Mfinanga, SG	BMC PUBLIC HEALTH
PubMed | WoS	Vaccination coverage and factors associated with adherence to the vaccination schedule in young children of a rural area in Burkina Faso	Kagone, M; Ye, M; Nebie, E; Sie, A; Schoeps, A; Becher, H; Muller, O; Fisker, AB	GLOBAL HEALTH ACTION
PubMed	Care-seeking and management of common childhood illnesses in Tanzania--results from the 2010 Demographic and Health Survey.	Kahabuka C, Kv√•le G, Hinderaker SG.	PLoS One. 2013;8(3):e58789. doi: 10.1371/journal.pone.0058789. Epub 2013 Mar 12.
PubMed | WoS	Profile: Agincourt health and socio-demographic surveillance system.	Kahn K, Collinson MA, G√≥mez-Oliv√© FX, Mokoena O, Twine R, Mee P, Afolabi SA, Clark BD, Kabudula CW, Khosa A, Khoza S, Shabangu MG, Silaule B, Tibane JB, Wagner RG, Garenne ML, Clark SJ, Tollman SM.	Int J Epidemiol. 2012 Aug;41(4):988-1001.
PubMed | WoS	Increasing condom use without reducing HIV risk: results of a controlled community trial in Uganda.	Kajubi P, Kamya MR, Kamya S, Chen S, McFarland W, Hearst N.	J Acquir Immune Defic Syndr. 2005 Sep 1;40(1):77-82.
PubMed	Gay and bisexual men in Kampala, Uganda.	Kajubi P, Kamya MR, Raymond HF, Chen S, Rutherford GW, Mandel JS, McFarland W.	AIDS Behav. 2008 May;12(3):492-504. Epub 2007 Oct 30.
WoS	Multiple Sexual Partnerships Among Poor Urban Dwellers in Kampala, Uganda	Kajubi, P; Green, EC; Hudes, ES; Kamya, MR; Ruark, AH; Hearst, N	JAIDS-JOURNAL OF ACQUIRED IMMUNE DEFICIENCY SYNDROMES
PubMed | WoS	Vijana Vijiweni II: a cluster-randomized trial to evaluate the efficacy of a microfinance and peer health leadership intervention for HIV and intimate partner violence prevention among social networks of young men in Dar es Salaam.	Kajula L, Balvanz P, Kilonzo MN, Mwikoko G, Yamanis T, Mulawa M, Kajuna D, Hill L, Conserve D, Reyes HL, Leatherman S, Singh B, Maman S.	BMC Public Health. 2016 Feb 3;16:113. doi: 10.1186/s12889-016-2774-x.
PubMed	Male circumcision for HIV prevention: Awareness, risk compensation, and risk perceptions among South African women.	Kalichman S, Mathews C, Kalichman M, Eaton LA, Nkoko K.	Glob Public Health. 2018 Nov;13(11):1682-1690. doi: 10.1080/17441692.2018.1427277. Epub 2018 Jan 25.
PubMed	Recent multiple sexual partners and HIV transmission risks among people living with HIV/AIDS in Botswana.	Kalichman SC, Ntseane D, Nthomang K, Segwabe M, Phorano O, Simbayi LC.	Sex Transm Infect. 2007 Aug;83(5):371-5. Epub 2007 May 2.
PubMed	Heterosexual anal intercourse and HIV infection risks in the context of alcohol serving venues, Cape Town, South Africa.	Kalichman SC, Pinkerton SD, Carey MP, Cain D, Mehlomakulu V, Carey KB, Simbayi LC, Mwaba K, Harel O.	BMC Public Health. 2011 Oct 14;11:807. doi: 10.1186/1471-2458-11-807.
PubMed	Condom failure among men receiving sexually transmissible infection clinic services, Cape Town, South Africa.	Kalichman SC, Simbayi LC, Cain D, Jooste S.	Sex Health. 2009 Dec;6(4):300-4. doi: 10.1071/SH09046.
PubMed | WoS	Heterosexual anal intercourse among community and clinical settings in Cape Town, South Africa.	Kalichman SC, Simbayi LC, Cain D, Jooste S.	Sex Transm Infect. 2009 Oct;85(6):411-5. doi: 10.1136/sti.2008.035287. Epub 2009 May 7.
PubMed	Poverty-related stressors and HIV/AIDS transmission risks in two South African communities.	Kalichman SC, Simbayi LC, Jooste S, Cherry C, Cain D.	J Urban Health. 2005 Jun;82(2):237-49. Epub 2005 May 11.
PubMed | WoS	Associations of poverty, substance use, and HIV transmission risk behaviors in three South African communities.	Kalichman SC, Simbayi LC, Kagee A, Toefy Y, Jooste S, Cain D, Cherry C.	Soc Sci Med. 2006 Apr;62(7):1641-9. Epub 2005 Oct 5.
PubMed	Sexual exposure to blood and increased risks for heterosexual HIV transmission in Cape Town, South Africa.	Kalichman SC, Simbayi LC.	Afr J Reprod Health. 2004 Aug;8(2):55-8.
PubMed	Food insufficiency, substance use, and sexual risks for HIV/AIDS in informal drinking establishments, Cape Town, South Africa.	Kalichman SC, Watt M, Sikkema K, Skinner D, Pieterse D.	J Urban Health. 2012 Dec;89(6):939-51. doi: 10.1007/s11524-012-9686-6.
PubMed | WoS	Timing of malaria infection during pregnancy has characteristic maternal, infant and placental outcomes.	Kalilani-Phiri L, Thesing PC, Nyirenda OM, Mawindo P, Madanitsa M, Membe G, Wylie B, Masonbrink A, Makwakwa K, Kamiza S, Muehlenbachs A, Taylor TE, Laufer MK.	PLoS One. 2013 Sep 18;8(9):e74643. doi: 10.1371/journal.pone.0074643. eCollection 2013.
PubMed | WoS	Concern and practice among men about HIV/AIDS in low socioeconomic income areas of Lilongwe, Malawi.	Kalipeni E, Ghosh J.	Soc Sci Med. 2007 Mar;64(5):1116-27. Epub 2006 Nov 15.
WoS	Sexual behavioral correlates with HSV-2 seroprevalence among pregnant women in Nigeria	Kalu, EI; Ojide, CK; Fowotade, A; Nwadike, VU	JOURNAL OF INFECTION IN DEVELOPING COUNTRIES
WoS	Nutritional status and complementary feeding among HIV-exposed infants: a prospective cohort study	Kamenju, P; Liu, EJ; Hertzmark, E; Spiegelman, D; Kisenge, R; Kupka, R; Aboud, S; Manji, KP; Duggan, C; Fawzi, WW	MATERNAL AND CHILD NUTRITION
PubMed | WoS	Material deprivation affects high sexual risk behavior among young people in urban slums, South Africa.	Kamndaya M, Thomas L, Vearey J, Sartorius B, Kazembe L.	J Urban Health. 2014 Jun;91(3):581-91. doi: 10.1007/s11524-013-9856-1.
PubMed | WoS	The role of material deprivation and consumerism in the decisions to engage in transactional sex among young people in the urban slums of Blantyre, Malawi.	Kamndaya M, Vearey J, Thomas L, Kabiru CW, Kazembe LN.	Glob Public Health. 2016 Mar;11(3):295-308. doi: 10.1080/17441692.2015.1014393. Epub 2015 Mar 5.
PubMed | WoS	Malaria transmission, infection, and disease at three sites with varied transmission intensity in Uganda: implications for malaria control.	Kamya MR, Arinaitwe E, Wanzira H, Katureebe A, Barusya C, Kigozi SP, Kilama M, Tatem AJ, Rosenthal PJ, Drakeley C, Lindsay SW, Staedke SG, Smith DL, Greenhouse B, Dorsey G.	Am J Trop Med Hyg. 2015 May;92(5):903-12. doi: 10.4269/ajtmh.14-0312. Epub 2015 Mar 16.
PubMed	The geography of HIV/AIDS prevalence rates in Botswana.	Kandala NB, Campbell EK, Rakgoasi SD, Madi-Segwagwe BC, Fako TT.	HIV AIDS (Auckl). 2012;4:95-102. doi: 10.2147/HIV.S30537. Epub 2012 Jul 18.
PubMed | WoS	The epidemiology of HIV infection in Zambia.	Kandala NB, Ji C, Cappuccio PF, Stones RW.	AIDS Care. 2008 Aug;20(7):812-9. doi: 10.1080/09540120701742292.
PubMed | WoS	An investigation of district spatial variations of childhood diarrhoea and fever morbidity in Malawi.	Kandala NB, Magadi MA, Madise NJ.	Soc Sci Med. 2006 Mar;62(5):1138-52. Epub 2005 Sep 1.
PubMed	Geographic variation of overweight and obesity among women in Nigeria: a case for nutritional transition in sub-Saharan Africa.	Kandala NB, Stranges S.	PLoS One. 2014 Jun 30;9(6):e101103. doi: 10.1371/journal.pone.0101103. eCollection 2014.
WoS	Spatial analysis of risk factors for childhood morbidity in Nigeria	Kandala, NB; Ji, C; Stallard, N; Stranges, S; Cappuccio, FP	AMERICAN JOURNAL OF TROPICAL MEDICINE AND HYGIENE
PubMed | WoS	Neurodevelopmental impairment among infants born to mothers infected with human immunodeficiency virus and uninfected mothers from three peri-urban primary care clinics in Harare, Zimbabwe.	Kandawasvika GQ, Ogundipe E, Gumbo FZ, Kurewa EN, Mapingure MP, Stray-Pedersen B.	Dev Med Child Neurol. 2011 Nov;53(11):1046-52. doi: 10.1111/j.1469-8749.2011.04126.x.
WoS	Evaluating the diagnostic capacity of a single-question neuropathy screen (SQNS) in HIV positive Zambian adults	Kandiah, PA; Atadzhanov, M; Kvalsund, MP; Birbeck, GL	JOURNAL OF NEUROLOGY NEUROSURGERY AND PSYCHIATRY
PubMed | WoS	Maternal versus paternal orphans and HIV/STI risk among adolescent girls in Zimbabwe.	Kang M, Dunbar M, Laver S, Padian N.	AIDS Care. 2008 Feb;20(2):214-7. doi: 10.1080/09540120701534715.
WoS	UNDERSTANDING HIV TRANSMISSION AND ILLNESS STIGMA: A RELATIONSHIP REVISITED IN RURAL RWANDA	Kang, E; Delzell, DAP; Mbonyingabo, C	AIDS EDUCATION AND PREVENTION
PubMed	ISOLATION AND CHARACTERISATION OF CRYPTOCOCCUS NEOFORMANS AND CRYPTOCOCCUS GATTII FROM ENVIRONMENTAL SOURCES IN NAIROBI, KENYA.	Kangogo M, Boga H, Wanyoike W, Bii C.	East Afr Med J. 2014 Aug;91(8):281-5.
PubMed	Epidemiology of hepatitis A virus in Africa among persons aged 1-10 years: a systematic review protocol.	Kanyenda TJ, Abdullahi LH, Hussey GD, Kagina BM.	Syst Rev. 2015 Sep 26;4:129. doi: 10.1186/s13643-015-0112-5.
PubMed | WoS	HIV incidence rates and risk factors for urban women in Zambia: preparing for a microbicide clinical trial.	Kapina M, Reid C, Roman K, Cyrus-Cameron E, Kwiecien A, Weiss S, Vermund SH.	Sex Transm Dis. 2009 Mar;36(3):129-33. doi: 10.1097/OLQ.0b013e318190191d.
PubMed	Impact of ART on TB case fatality stratified by CD4 count for HIV-positive TB patients in Cape Town, South Africa (2009-2011).	Kaplan R, Caldwell J, Middelkoop K, Bekker LG, Wood R.	J Acquir Immune Defic Syndr. 2014 Aug 15;66(5):487-94. doi: 10.1097/QAI.0000000000000201.
PubMed	HIV and TB co-infection in the ART era: CD4 count distributions and TB case fatality in Cape Town.	Kaplan R, Hermans S, Caldwell J, Jennings K, Bekker LG, Wood R.	BMC Infect Dis. 2018 Jul 31;18(1):356. doi: 10.1186/s12879-018-3256-9.
PubMed | WoS	Contemporary disengagement from antiretroviral therapy in Khayelitsha, South Africa: A cohort study.	Kaplan SR, Oosthuizen C, Stinson K, Little F, Euvrard J, Schomaker M, Osler M, Hilderbrand K, Boulle A, Meintjes G.	PLoS Med. 2017 Nov 7;14(11):e1002407. doi: 10.1371/journal.pmed.1002407. eCollection 2017 Nov.
PubMed | WoS	Impacts of a peer-group intervention on HIV-related knowledge, attitudes, and personal behaviors for urban hospital workers in Malawi.	Kaponda CP, Jere DL, Chimango JL, Chimwaza AF, Crittenden KS, Kachingwe SI, McCreary LL, Norr JL, Norr KF.	J Assoc Nurses AIDS Care. 2009 May-Jun;20(3):230-42. doi: 10.1016/j.jana.2008.12.005.
WoS	Outcomes of an HIV Prevention Peer Group Intervention for Rural Adults in Malawi	Kaponda, CPN; Norr, KF; Crittenden, KS; Norr, JL; McCreary, LL; Kachingwe, SI; Mbeba, MM; Jere, DLN; Dancy, BL	HEALTH EDUCATION & BEHAVIOR
PubMed | WoS	Intimate partner violence against women in eastern Uganda: implications for HIV prevention.	Karamagi CA, Tumwine JK, Tylleskar T, Heggenhougen K.	BMC Public Health. 2006 Nov 20;6:284.
PubMed | WoS	Recruitment of high risk women for HIV prevention trials: baseline HIV prevalence and sexual behavior in the CAPRISA 004 tenofovir gel trial.	Karim QA, Kharsany AB, Frohlich JA, Baxter C, Yende N, Mansoor LE, Mlisana KP, Maarschalk S, Arulappan N, Grobler A, Sibeko S, Omar Z, Gengiah TN, Mlotshwa M, Samsunder N, Karim SS.	Trials. 2011 Mar 7;12:67. doi: 10.1186/1745-6215-12-67.
PubMed | WoS	Stabilizing HIV prevalence masks high HIV incidence rates amongst rural and urban women in KwaZulu-Natal, South Africa.	Karim QA, Kharsany AB, Frohlich JA, Werner L, Mashego M, Mlotshwa M, Madlala BT, Ntombela F, Abdool Karim SS.	Int J Epidemiol. 2011 Aug;40(4):922-30. doi: 10.1093/ije/dyq176. Epub 2010 Nov 3.
PubMed	Mortality and losses to follow-up among adolescents living with HIV in the IeDEA global cohort collaboration.	Kariminia A, Law M, Davies MA, Vinikoor M, Wools-Kaloustian K, Leroy V, Edmonds A, McGowan C, Vreeman R, Fairlie L, Ayaya S, Yotebieng M, Takassi E, Pinto J, Adedimeji A, Malateste K, Machado DM, Penazzato M, Hazra R, Sohn AH; IeDEA..	J Int AIDS Soc. 2018 Dec;21(12):e25215. doi: 10.1002/jia2.25215.
WoS	Clinical characteristics and outcomes of patients with stroke admitted to three tertiary hospitals in Zimbabwe: A retrospective one-year study	Kaseke, F; Stewart, A; Gwanzura, L; Hakim, J; Chikwasha, V	MALAWI MEDICAL JOURNAL
PubMed | WoS	Entomological assessment of the potential for malaria transmission in Kibera slum of Nairobi, Kenya.	Kasili S, Odemba N, Ngere FG, Kamanza JB, Muema AM, Kutima HL.	J Vector Borne Dis. 2009 Dec;46(4):273-9.
PubMed	Prevalence and determinants of anemia among pregnant women in Ethiopia; a systematic review and meta-analysis.	Kassa GM, Muche AA, Berhe AK, Fekadu GA.	BMC Hematol. 2017 Oct 17;17:17. doi: 10.1186/s12878-017-0090-z. eCollection 2017.
WoS	Mother-to-child transmission of HIV infection and its associated factors in Ethiopia: a systematic review and meta-analysis	Kassa, GM	BMC INFECTIOUS DISEASES
PubMed	Global, regional, and national levels and causes of maternal mortality during 1990-2013: a systematic analysis for the Global Burden of Disease Study 2013.	Kassebaum NJ, Bertozzi-Villa A, Coggeshall MS, Shackelford KA, Steiner C, Heuton KR, Gonzalez-Medina D, Barber R, Huynh C, Dicker D, Templin T, Wolock TM, Ozgoren AA, Abd-Allah F, Abera SF, Abubakar I, Achoki T, Adelekan A, Ademi Z, Adou AK, Adsuar JC, Agardh EE, et al.	Lancet. 2014 Sep 13;384(9947):980-1004. doi: 10.1016/S0140-6736(14)60696-6. Epub 2014 May 2. Erratum in: Lancet. 2014 Sep 13;384(9947):956.
PubMed	Patterns of knowledge and condom use among population groups: results from the 2005 Ethiopian behavioral surveillance surveys on HIV.	Kassie GM, Mariam DH, Tsui AO.	BMC Public Health. 2008 Dec 31;8:429. doi: 10.1186/1471-2458-8-429.
WoS	Readiness of Ugandan health services for the management ofoutpatients with chronic diseases	Katende, D; Mutungi, G; Baisley, K; Biraro, S; Ikoona, E; Peck, R; Smeeth, L; Hayes, R; Munderi, P; Grosskurth, H	TROPICAL MEDICINE & INTERNATIONAL HEALTH
PubMed | WoS	Prevalence and risk factors of metabolic syndrome in HIV-infected adults at three urban clinics in a post-conflict setting, eastern Democratic Republic of the Congo.	Katoto PDMC, Thienemann F, Bulabula ANH, Esterhuizen TM, Murhula AB, Lunjwire PPM, Bihehe DM, Nachega JB.	Trop Med Int Health. 2018 Jul;23(7):795-805. doi: 10.1111/tmi.13073. Epub 2018 Jun 12.
PubMed	A case-control study of risk factors for colorectal cancer in an African population.	Katsidzira L, Gangaidzo IT, Makunike-Mutasa R, Manyanga T, Matsena-Zingoni Z, Thomson S, Matenga JA, Rusakaniko S, Ramesar R.	Eur J Cancer Prev. 2019 May;28(3):145-150. doi: 10.1097/CEJ.0000000000000439.
PubMed	Characteristics of Sexually Transmitted Infections among High-Risk HIV-Positive Patients Attending an Urban Clinic in Uganda.	Katusiime C, Schlech WF 3rd, Parkes-Ratanshi R, Sempa J, Kambugu A.	J Int Assoc Provid AIDS Care. 2016 Jan-Feb;15(1):36-41. doi: 10.1177/2325957413506493. Epub 2013 Oct 21.
PubMed | WoS	Kidney and kidney related chronic diseases in South Africa and chronic disease intervention program experiences.	Katz I.	Adv Chronic Kidney Dis. 2005 Jan;12(1):14-21. Review.
PubMed	An assessment of HIV testing in Tanzania to inform future strategies and interventions.	Kaufman MR, Massey M, Tsang SW, Kamala B, Serlemitsos E, Lyles E, Kong X.	AIDS Care. 2015;27(2):213-7. doi: 10.1080/09540121.2014.963007. Epub 2014 Oct 8.
PubMed | WoS	Monthly antibiotic chemoprophylaxis and incidence of sexually transmitted infections and HIV-1 infection in Kenyan sex workers: a randomized controlled trial.	Kaul R, Kimani J, Nagelkerke NJ, Fonck K, Ngugi EN, Keli F, MacDonald KS, Maclean IW, Bwayo JJ, Temmerman M, Ronald AR, Moses S; Kibera HIV Study Group..	JAMA. 2004 Jun 2;291(21):2555-62.
PubMed | WoS	High prevalence of hypertension and of risk factors for non-communicable diseases (NCDs): a population based cross-sectional survey of NCDS and HIV infection in Northwestern Tanzania and Southern Uganda.	Kavishe B, Biraro S, Baisley K, Vanobberghen F, Kapiga S, Munderi P, Smeeth L, Peck R, Mghamba J, Mutungi G, Ikoona E, Levin J, Bou Moncl√∫s MA, Katende D, Kisanga E, Hayes R, Grosskurth H.	BMC Med. 2015 May 29;13:126. doi: 10.1186/s12916-015-0357-9.
PubMed | WoS	Community unit performance: factors associated with childhood diarrhea and appropriate treatment in Nyanza Province, Kenya.	Kawakatsu Y, Tanaka J, Ogawa K, Ogendo K, Honda S.	BMC Public Health. 2017 Feb 16;17(1):202. doi: 10.1186/s12889-017-4107-0.
WoS	HIV incidence and risk behaviours after voluntary HIV counselling and testing (VCT) among adults aged 19-35 years living in peri-urban communities around Chiang Mai city in northern Thailand, 1999	Kawichai, S; Beyrer, C; Khamboonruang, C; Celentano, DD; Natpratan, C; Rungruengthanakit, K; Nelson, KE	AIDS CARE-PSYCHOLOGICAL AND SOCIO-MEDICAL ASPECTS OF AIDS/HIV
PubMed | WoS	Decline in sexual risk behaviours among young people in Zambia (2000-2009): do neighbourhood contextual effects play a role?	Kayeyi N, Fylkesnes K, Wiium N, Sand√∏y IF.	PLoS One. 2013 May 23;8(5):e64881. doi: 10.1371/journal.pone.0064881. Print 2013. Erratum in: PLoS One. 2014;9(1). doi:10.1371/annotation/c9ea65f1-b9ff-41e3-998d-e7bdb722ae8c.
PubMed | WoS	Effects of neighbourhood-level educational attainment on HIV prevalence among young women in Zambia.	Kayeyi N, Sand√∏y IF, Fylkesnes K.	BMC Public Health. 2009 Aug 25;9:310. doi: 10.1186/1471-2458-9-310.
PubMed | WoS	Determinants of hypertension in a young adult Ugandan population in epidemiological transition-the MEPI-CVD survey.	Kayima J, Nankabirwa J, Sinabulya I, Nakibuuka J, Zhu X, Rahman M, Longenecker CT, Katamba A, Mayanja-Kizza H, Kamya MR.	BMC Public Health. 2015 Aug 28;15:830. doi: 10.1186/s12889-015-2146-y.
WoS	Current trends in Rwanda's HIV/AIDS epidemic	Kayirangwa, E; Hanson, J; Munyakazi, L; Kabeja, A	SEXUALLY TRANSMITTED INFECTIONS
PubMed | WoS	Magnitude and factors associated with intimate partner violence in mainland Tanzania.	Kazaura MR, Ezekiel MJ, Chitama D.	BMC Public Health. 2016 Jun 10;16:494. doi: 10.1186/s12889-016-3161-3.
PubMed | WoS	Spatial analysis of the relationship between early childhood mortality and malaria endemicity in Malawi.	Kazembe LN, Appleton CC, Kleinschmidt I.	Geospat Health. 2007 Nov;2(1):41-50.
WoS	Estimating risk factors of urban malaria in Blantyre, Malawi: A spatial regression analysis	Kazembe, LN; Mathanga, DP	ASIAN PACIFIC JOURNAL OF TROPICAL BIOMEDICINE
PubMed | WoS	Self-reported malaria and mosquito avoidance in relation to household risk factors in a Kenyan coastal city.	Keating J, Macintyre K, Mbogo CM, Githure JI, Beier JC.	J Biosoc Sci. 2005 Nov;37(6):761-71.
WoS	Needle stick and sharps injuries among health care workers in Gondar city, Ethiopia	Kebede, G; Molla, M; Sharma, HR	SAFETY SCIENCE
PubMed	Prevalence of STI/HIV co-infections among special treatment clinic attendees in Ibadan, Nigeria.	Kehinde AO, Lawoyin TO.	J R Soc Promot Health. 2005 Jul;125(4):186-90.
PubMed	STI/HIV co-infections in UCH, Ibadan, Nigeria.	Kehinde AO, Lawoyin TO.	Afr J Reprod Health. 2005 Apr;9(1):42-8.
WoS	Urbanization in sub-Saharan Africa and implication for malaria control	Keiser, J; Utzinger, J; De Castro, MC; Smith, TA; Tanner, M; Singer, BH	AMERICAN JOURNAL OF TROPICAL MEDICINE AND HYGIENE
PubMed | WoS	Gastric and intestinal barrier impairment in tropical enteropathy and HIV: limited impact of micronutrient supplementation during a randomised controlled trial.	Kelly P, Shawa T, Mwanamakondo S, Soko R, Smith G, Barclay GR, Sanderson IR.	BMC Gastroenterol. 2010 Jul 6;10:72. doi: 10.1186/1471-230X-10-72.
PubMed	Choice in HIV testing: the acceptability and anticipated use of a self-administered at-home oral HIV test among South Africans.	Kelvin EA, Cheruvillil S, Christian S, Mantell JE, Milford C, Rambally-Greener L, Mosery N, Greener R, Smit JA.	Afr J AIDS Res. 2016 Jul;15(2):99-108. doi: 10.2989/16085906.2016.1189442.
PubMed	Announcing the availability of oral HIV self-test kits via text message to increase HIV testing among hard-to-reach truckers in Kenya: a randomized controlled trial.	Kelvin EA, George G, Kinyanjui S, Mwai E, Romo ML, Oruko F, Odhiambo JO, Nyaga EN, Mantell JE, Govender K.	BMC Public Health. 2019 Jan 3;19(1):7. doi: 10.1186/s12889-018-6345-1.
PubMed	A Randomized Controlled Trial to Increase HIV Testing Demand Among Female Sex Workers in Kenya Through Announcing the Availability of HIV Self-testing Via Text Message.	Kelvin EA, George G, Mwai E, Kinyanjui S, Romo ML, Odhiambo JO, Oruko F, Nyaga E, Govender K, Mantell JE.	AIDS Behav. 2019 Jan;23(1):116-125. doi: 10.1007/s10461-018-2248-5.
PubMed | WoS	Timing of antiretroviral therapy initiation in adults with HIV-associated tuberculosis: outcomes of therapy in an urban hospital in KwaZulu-Natal.	Kendon MA, Knight S, Ross A, Giddy J.	S Afr Med J. 2012 Sep 28;102(12):931-5. doi: 10.7196/samj.5574.
PubMed	Cardiovascular diseases and diabetes as economic and developmental challenges in Africa.	Kengne AP, June-Rose McHiza Z, Amoah AG, Mbanya JC.	Prog Cardiovasc Dis. 2013 Nov-Dec;56(3):302-13. doi: 10.1016/j.pcad.2013.10.011. Epub 2013 Oct 23. Review.
PubMed | WoS	HIV/STD risk behaviors among in-school adolescents in post-conflict Liberia.	Kennedy SB, Atwood KA, Harris AO, Taylor CH, Gobeh ME, Quaqua M, Woods DV, Bee EM, Warlonfa M.	J Assoc Nurses AIDS Care. 2012 Jul-Aug;23(4):350-60. doi: 10.1016/j.jana.2011.05.005. Epub 2011 Sep 15.
PubMed	Female Genital Cutting and Hepatitis C Spread in Egypt.	Kenyon C, Buyze J, Apers L, Colebunders R.	ISRN Hepatol. 2013 May 7;2013:617480. doi: 10.1155/2013/617480. eCollection 2013.
PubMed | WoS	HIV prevalence by race co-varies closely with concurrency and number of sex partners in South Africa.	Kenyon C, Buyze J, Colebunders R.	PLoS One. 2013 May 21;8(5):e64080. doi: 10.1371/journal.pone.0064080. Print 2013.
PubMed	Birds of a feather: homophily and sexual network structure in sub-Saharan Africa.	Kenyon C, Colebunders R.	Int J STD AIDS. 2013 Mar;24(3):211-5. doi: 10.1177/0956462412472455. Epub 2013 May 6.
WoS	HIV Prevalence Correlates with High-Risk Sexual Behavior in Ethiopia's Regions	Kenyon, CR; Tsoumanis, A; Schwartz, IS	PLOS ONE
PubMed | WoS	Prevalence and Risk Factors of Lassa Seropositivity in Inhabitants of the Forest Region of Guinea: A Cross-Sectional Study	Kerneis, S; Koivogui, L; Magassouba, N; Koulemou, K; Lewis, R; Aplogan, A; Grais, RF; Guerin, PJ; Fichet-Calvet, E	PLOS NEGLECTED TROPICAL DISEASES
PubMed	Evaluation of France's contributions to the Global Fund to Fight AIDS, Tuberculosis and Malaria: Ten years later	Kerouedan D.	Med Sante Trop. 2014 Apr-Jun;24(2):135-9. doi: 10.1684/mst.2014.0309. French.
WoS	Inequality and leprosy in Northeast Brazil: an ecological study	Kerr-Pontes, LRS; Montenegro, ACD; Barreto, ML; Werneck, GL; Feldmeier, H	INTERNATIONAL JOURNAL OF EPIDEMIOLOGY
WoS	Hepatitis B, Hepatitis C and HIV-1 Coinfection in Two Informal Urban Settlements in Nairobi, Kenya	Kerubo, G; Khamadi, S; Okoth, V; Madise, N; Ezeh, A; Abdalla, Z; Mwau, M	PLOS ONE
WoS	Prevalence of and Factors Associated with Oral Sex Among Rural and Urban Malawian Men	Kerwin, JT; Thornton, RL; Foley, SM	INTERNATIONAL JOURNAL OF SEXUAL HEALTH
WoS	Identifying HIV distribution pattern based on clustering test using GIS software, Kermanshah, Iran	Khademi, N; Reshadat, S; Zanganeh, A; Saeidi, S; Ghasemi, S; Zakiei, A	HIV & AIDS REVIEW
PubMed | WoS	Mobility and HIV-related sexual behavior in Burkina Faso.	Khan MR, Patnaik P, Brown L, Nagot N, Salouka S, Weir SS.	AIDS Behav. 2008 Mar;12(2):202-12. Epub 2007 Oct 30.
PubMed | WoS	Uptake of provider-initiated HIV testing and counseling among women attending an urban sexually transmitted disease clinic in South Africa - missed opportunities for early diagnosis of HIV infection.	Kharsany AB, Karim QA, Karim SS.	AIDS Care. 2010 May;22(5):533-7. doi: 10.1080/09540120903254005.
WoS	Cash transfer interventions for sexual health: meanings and experiences of adolescent males and females in inner-city Johannesburg	Khoza, N; Stadler, J; MacPhail, C; Chikandiwa, A; Brahmbhatt, H; Delany-Moretlwe, S	BMC PUBLIC HEALTH
WoS	Project Accept (HPTN 043): A Community-Based Intervention to Reduce HIV Incidence in Populations at Risk for HIV in Sub-Saharan Africa and Thailand	Khumalo-Sakutukwa, G; Morin, SF; Fritz, K; Charlebois, ED; Rooyen, H; Chingono, A; Modiba, P; Mrumbi, K; Visrutaratna, S; Singh, B; Sweat, M; Celentano, DD; Coates, TJ	JAIDS-JOURNAL OF ACQUIRED IMMUNE DEFICIENCY SYNDROMES
PubMed | WoS	Prevalence and factors associated with metabolic syndrome in an urban population of adults living with HIV in Nairobi, Kenya.	Kiama CN, Wamicwe JN, Oyugi EO, Obonyo MO, Mungai JG, Roka ZG, Mwangi A.	Pan Afr Med J. 2018 Jan 30;29:90. doi: 10.11604/pamj.2018.29.90.13328. eCollection 2018.
PubMed | WoS	Sexual Risk Behaviours and Willingness to Be Circumcised among Uncircumcised Adult Men in Uganda.	Kibira SP, Makumbi F, Daniel M, Atuyambe LM, Sand√∏y IF.	PLoS One. 2015 Dec 14;10(12):e0144843. doi: 10.1371/journal.pone.0144843. eCollection 2015. Erratum in: PLoS One. 2016;11(1):e0146507.
PubMed	Cross-sectional study assessing HIV-related knowledge, attitudes and behavior in the Namibian truck transport sector: Readjusting HIV prevention programs in the workplace.	Kiderlen TR, Conteh M, Roll S, Seeling S, Weinmann S.	J Infect Public Health. 2015 Jul-Aug;8(4):346-54. doi: 10.1016/j.jiph.2015.02.001. Epub 2015 Mar 21.
PubMed | WoS	Sexual risk behaviour among HIV-positive individuals in clinical care in urban KwaZulu-Natal, South Africa.	Kiene SM, Christie S, Cornman DH, Fisher WA, Shuper PA, Pillay S, Friedland GH, Fisher JD.	AIDS. 2006 Aug 22;20(13):1781-4.
PubMed	Suppression of malaria vector densities and human infection prevalence associated with scale-up of mosquito-proofed housing in Dar es Salaam, Tanzania: re-analysis of an observational series of parasitological and entomological surveys.	Killeen GF, Govella NJ, Mlacha YP, Chaki PP.	Lancet Planet Health. 2019 Mar;3(3):e132-e143. doi: 10.1016/S2542-5196(19)30035-X.
PubMed | WoS	Secondary household transmission of 2009 pandemic influenza A (H1N1) virus among an urban and rural population in Kenya, 2009-2010.	Kim CY, Breiman RF, Cosmas L, Audi A, Aura B, Bigogo G, Njuguna H, Lebo E, Waiboci L, Njenga MK, Feikin DR, Katz MA.	PLoS One. 2012;7(6):e38166. doi: 10.1371/journal.pone.0038166. Epub 2012 Jun 11. Erratum in: PLoS One. 2014;9(3):e91443.
PubMed	Patient perspectives on medication self-management in rural Kenya: a cross-sectional survey.	Kim E, Ndege PK, Jackson E, Clauw DJ, Ellingrod VL.	Int J Qual Health Care. 2019 Jun 1;31(5):353-358. doi: 10.1093/intqhc/mzy187.
PubMed	Livestock trade network: potential for disease transmission and implications for risk-based surveillance on the island of Mayotte.	Kim Y, Dommergues L, M'sa AB, M√©rot P, Cardinale E, Edmunds J, Pfeiffer D, Fourni√© G, M√©tras R.	Sci Rep. 2018 Aug 1;8(1):11550. doi: 10.1038/s41598-018-29999-y.
PubMed | WoS	Prevalence and incidence of HIV infection, trends, and risk factors among persons aged 15-64 years in Kenya: results from a nationally representative study.	Kimanga DO, Ogola S, Umuro M, Ng'ang'a A, Kimondo L, Murithi P, Muttunga J, Waruiru W, Mohammed I, Sharrif S, De Cock KM, Kim AA; KAIS Study Group..	J Acquir Immune Defic Syndr. 2014 May 1;66 Suppl 1:S13-26. doi: 10.1097/QAI.0000000000000124.
PubMed	Reduced rates of HIV acquisition during unprotected sex by Kenyan female sex workers predating population declines in HIV prevalence.	Kimani J, Kaul R, Nagelkerke NJ, Luo M, MacDonald KS, Ngugi E, Fowke KR, Ball BT, Kariri A, Ndinya-Achola J, Plummer FA.	AIDS. 2008 Jan 2;22(1):131-7.
PubMed | WoS	Marital status and risk of HIV infection in slum settlements of Nairobi, Kenya: results from a cross-sectional survey.	Kimani JK, Ettarh R, Ziraba AK, Yatich N.	Afr J Reprod Health. 2013 Mar;17(1):103-13.
PubMed | WoS	Respondent driven sampling is an effective method for engaging methamphetamine users in HIV prevention research in South Africa.	Kimani SM, Watt MH, Merli MG, Skinner D, Myers B, Pieterse D, MacFarlane JC, Meade CS.	Drug Alcohol Depend. 2014 Oct 1;143:134-40. doi: 10.1016/j.drugalcdep.2014.07.018. Epub 2014 Aug 2.
PubMed | WoS	Factors affecting actualisation of the WHO breastfeeding recommendations in urban poor settings in Kenya.	Kimani-Murage EW, Wekesah F, Wanjohi M, Kyobutungi C, Ezeh AC, Musoke RN, Norris SA, Madise NJ, Griffiths P.	Matern Child Nutr. 2015 Jul;11(3):314-32. doi: 10.1111/mcn.12161. Epub 2014 Dec 17.
WoS	Exploring the paradox: double burden of malnutrition in rural South Africa	Kimani-Murage, EW	GLOBAL HEALTH ACTION
WoS	The prevalence of stunting, overweight and obesity, and metabolic disease risk in rural South African children	Kimani-Murage, EW; Kahn, K; Pettifor, JM; Tollman, SM; Dunger, DB; Gomez-Olive, XF; Norris, SA	BMC PUBLIC HEALTH
PubMed	Influence of urbanisation on asymptomatic malaria in school children in Molyko, South West Cameroon.	Kimbi HK, Nformi D, Patchong AM, Ndamukong KJ.	East Afr Med J. 2006 Nov;83(11):602-9.
PubMed | WoS	Time to development of adverse drug reactions and associated factors among adult HIV positive patients on antiretroviral treatment in Bahir Dar City, Northwest Ethiopia.	Kindie E, Alamrew Anteneh Z, Worku E.	PLoS One. 2017 Dec 21;12(12):e0189322. doi: 10.1371/journal.pone.0189322. eCollection 2017.
PubMed	Short-term and long-term cardiovascular risk, metabolic syndrome and HIV in Tanzania.	Kingery JR, Alfred Y, Smart LR, Nash E, Todd J, Naguib MR, Downs JA, Kalluvya S, Kataraihya JB, Peck RN.	Heart. 2016 Aug 1;102(15):1200-5. doi: 10.1136/heartjnl-2015-309026. Epub 2016 Apr 22.
PubMed | WoS	Factors that can influence feelings towards and interactions with people living with HIV/AIDS in rural Central Kenya.	Kingori C, Haile ZT, Ngatia P, Nderitu R.	Int J STD AIDS. 2017 Aug;28(9):910-919. doi: 10.1177/0956462416680764. Epub 2016 Nov 22.
PubMed | WoS	Prevalence and risk factors of major depressive disorder in HIV/AIDS as seen in semi-urban Entebbe district, Uganda.	Kinyanda E, Hoskins S, Nakku J, Nawaz S, Patel V.	BMC Psychiatry. 2011 Dec 30;11:205. doi: 10.1186/1471-244X-11-205.
PubMed | WoS	The prevalence and characteristics of suicidality in HIV/AIDS as seen in an African population in Entebbe district, Uganda.	Kinyanda E, Hoskins S, Nakku J, Nawaz S, Patel V.	BMC Psychiatry. 2012 Jun 18;12:63. doi: 10.1186/1471-244X-12-63.
PubMed | WoS	Major depressive disorder and suicidality in early HIV infection and its association with risk factors and negative outcomes as seen in semi-urban and rural Uganda.	Kinyanda E, Nakasujja N, Levin J, Birabwa H, Mpango R, Grosskurth H, Seedat S, Patel V.	J Affect Disord. 2017 Apr 1;212:117-127. doi: 10.1016/j.jad.2017.01.033. Epub 2017 Jan 23.
WoS	Prevalence and risk factors of major depressive disorders in HIV/AIDS as seen in semi-urban Entebbe District, Uganda	Kinyanda, E	TROPICAL MEDICINE & INTERNATIONAL HEALTH
PubMed | WoS	Fourteen years of surveillance of HIV-1 prevalence among pregnant women attending antenatal care clinics in western Uganda.	Kipp W, Chapman E, Jhangri GS, Veugelers P, Kilian A, Rubaale T, Kabagambe G.	Int J STD AIDS. 2009 Jul;20(7):499-502. doi: 10.1258/ijsa.2008.008404.
PubMed | WoS	Baseline severe anaemia should not preclude use of zidovudine in antiretroviral-eligible patients in resource-limited settings.	Kiragga AN, Castelnuovo B, Nakanjako D, Manabe YC.	J Int AIDS Soc. 2010 Nov 3;13:42. doi: 10.1186/1758-2652-13-42.
PubMed	Implementation and Operational Research: Impact of Nurse-Targeted Care on HIV Outcomes Among Immunocompromised Persons: A Before-After Study in Uganda.	Kiragga AN, Nalintya E, Morawski BM, Kigozi J, Park BJ, Kaplan JE, Boulware DR, Meya DB, Manabe YC.	J Acquir Immune Defic Syndr. 2016 Jun 1;72(2):e32-6. doi: 10.1097/QAI.0000000000001002.
WoS	Impact of Nurse-Targeted Care on HIV Outcomes Among Immunocompromised Persons: A Before-After Study in Uganda	Kiragga, AN; Nalintya, E; Morawski, BM; Kigozi, J; Park, BJ; Kaplan, JE; Boulware, DR; Meya, DB; Manabe, YC	JAIDS-JOURNAL OF ACQUIRED IMMUNE DEFICIENCY SYNDROMES
PubMed	Sexual risk-taking and HIV testing among health workers in Zambia.	Kiragu K, Ngulube T, Nyumbu M, Njobvu P, Eerens P, Mwaba C.	AIDS Behav. 2007 Jan;11(1):131-6.
PubMed | WoS	Are healthcare workers at higher risk of HIV infection than the general population in Burkina Faso?	Kirakoya-Samadoulougou F, Fao P, Yaro S, Defer MC, Meda N, Robert A, Nagot N.	Epidemiol Infect. 2014 Mar;142(3):662-70. doi: 10.1017/S0950268813001404. Epub 2013 Jun 13.
PubMed | WoS	Epidemiology of herpes simplex virus type 2 infection in rural and urban Burkina Faso.	Kirakoya-Samadoulougou F, Nagot N, Defer MC, Yaro S, Fao P, Ilboudo F, Langani Y, Meda N, Robert A.	Sex Transm Dis. 2011 Feb;38(2):117-23. doi: 10.1097/OLQ.0b013e3181f0bef7.
PubMed | WoS	Declining HIV Prevalence in Parallel With Safer Sex Behaviors in Burkina Faso: Evidence From Surveillance and Population-Based Surveys.	Kirakoya-Samadoulougou F, Nagot N, Samadoulougou S, Sokey M, Guir√© A, Sombi√© I, Meda N.	Glob Health Sci Pract. 2016 Jun 27;4(2):326-35. doi: 10.9745/GHSP-D-16-00013. Print 2016 Jun 20.
PubMed | WoS	Are teachers at higher risk of HIV infection than the general population in Burkina Faso?	Kirakoya-Samadoulougou F, Nagot N, Yaro S, Fao P, Defer MC, Ilboudo F, Langani Y, Meda N, Robert A.	Int J STD AIDS. 2013 Aug;24(8):651-9. doi: 10.1177/0956462413479896. Epub 2013 Aug 8.
PubMed | WoS	Voluntary HIV testing and risky sexual behaviours among health care workers: a survey in rural and urban Burkina Faso.	Kirakoya-Samadoulougou F, Yaro S, Deccache A, Fao P, Defer MC, Meda N, Robert A, Nagot N.	BMC Public Health. 2013 Jun 5;13:540. doi: 10.1186/1471-2458-13-540.
PubMed | WoS	Response to anti-tuberculosis treatment by people over age 60 in Kampala, Uganda.	Kirirabwa NS, Kimuli D, DeJene S, Nanziri C, Birabwa E, Okello DA, Suarez PG, Kasozi S, Byaruhanga R, Lukoye D.	PLoS One. 2018 Dec 19;13(12):e0208390. doi: 10.1371/journal.pone.0208390. eCollection 2018. Erratum in: PLoS One. 2019 Jan 14;14(1):e0210769.
WoS	Prevalence of intestinal protozoan infections among individuals living with HIV/AIDS at Felegehiwot Referral Hospital, Bahir Dar, Ethiopia	Kiros, H; Nibret, E; Munshea, A; Kerisew, B; Adal, M	INTERNATIONAL JOURNAL OF INFECTIOUS DISEASES
PubMed | WoS	Raltegravir-intensified initial antiretroviral therapy in advanced HIV disease in Africa: A randomised controlled trial.	Kityo C, Szubert AJ, Siika A, Heyderman R, Bwakura-Dangarembizi M, Lugemwa A, Mwaringa S, Griffiths A, Nkanya I, Kabahenda S, Wachira S, Musoro G, Rajapakse C, Etyang T, Abach J, Spyer MJ, Wavamunno P, Nyondo-Mipando L, Chidziva E, Nathoo K, Klein N, Hakim J, et al.	PLoS Med. 2018 Dec 4;15(12):e1002706. doi: 10.1371/journal.pmed.1002706. eCollection 2018 Dec.
PubMed	Sexual risk associated with gambling among the youth in Rubaga Division, Kampala.	Kiwujja V, Mugisha JF.	Int J Health Plann Manage. 2019 May 9. doi: 10.1002/hpm.2804. [Epub ahead of print]
PubMed | WoS	Prevalence of latent tuberculosis infection and associated risk factors in an urban African setting.	Kizza FN, List J, Nkwata AK, Okwera A, Ezeamama AE, Whalen CC, Sekandi JN.	BMC Infect Dis. 2015 Mar 29;15:165. doi: 10.1186/s12879-015-0904-1.
PubMed	Geographic distribution of human immunodeficiency virus in South Africa.	Kleinschmidt I, Pettifor A, Morris N, MacPhail C, Rees H.	Am J Trop Med Hyg. 2007 Dec;77(6):1163-9.
PubMed | WoS	A Community-based study of risk factors for Trichomonas vaginalis infection among women and their male partners in Moshi urban district, northern Tanzania.	Klinger EV, Kapiga SH, Sam NE, Aboud S, Chen CY, Ballard RC, Larsen U.	Sex Transm Dis. 2006 Dec;33(12):712-8.
PubMed | WoS	Impact of urban agriculture on malaria vectors in Accra, Ghana.	Klinkenberg E, McCall P, Wilson MD, Amerasinghe FP, Donnelly MJ.	Malar J. 2008 Aug 4;7:151. doi: 10.1186/1475-2875-7-151.
PubMed | WoS	Malaria and irrigated crops, Accra, Ghana.	Klinkenberg E, McCall PJ, Hastings IM, Wilson MD, Amerasinghe FP, Donnelly MJ.	Emerg Infect Dis. 2005 Aug;11(8):1290-3.
PubMed | WoS	Urban malaria and anaemia in children: a cross-sectional survey in two cities of Ghana.	Klinkenberg E, McCall PJ, Wilson MD, Akoto AO, Amerasinghe FP, Bates I, Verhoeff FH, Barnish G, Donnelly MJ.	Trop Med Int Health. 2006 May;11(5):578-88.
WoS	The AIDS epidemic in a low-income country: Ethiopia	Kloos, H; Mariam, DH; Lindtjorn, B	HUMAN ECOLOGY REVIEW
WoS	Self-reported and observed female genital cutting in rural Tanzania: associated demographic factors, HIV and sexually transmitted infections	Klouman, E; Manongi, R; Klepp, KI	TROPICAL MEDICINE & INTERNATIONAL HEALTH
PubMed	Adventitious agents and live viral vectored vaccines: Considerations for archiving samples of biological materials for retrospective analysis.	Klug B, Robertson JS, Condit RC, Seligman SJ, Laderoute MP, Sheets R, Williamson AL, Gurwith M, Kochhar S, Chapman L, Carbery B, Mac LM, Chen RT; Brighton Collaboration Viral Vaccine Vector Safety Working Group. Electronic address: brightoncollaborationv3swg@gmail.com..	Vaccine. 2016 Dec 12;34(51):6617-6625. doi: 10.1016/j.vaccine.2016.02.015. Epub 2016 Jun 15. Review.
PubMed | WoS	Without a mother": caregivers and community members' views about the impacts of maternal mortality on families in KwaZulu-Natal, South Africa.	Knight L, Yamin A.	Reprod Health. 2015 May 6;12 Suppl 1:S5. doi: 10.1186/1742-4755-12-S1-S5. Epub 2015 May 6.
WoS	HOUSEHOLD SHOCKS AND COPING STRATEGIES IN RURAL AND PERI-URBAN SOUTH AFRICA: BASELINE DATA FROM THE SIZE STUDY IN KWAZULU-NATAL, SOUTH AFRICA	Knight, L; Roberts, BJ; Aber, JL; Richter, L	JOURNAL OF INTERNATIONAL DEVELOPMENT
PubMed	Growing up HIV-positive in Uganda: "psychological immunodeficiency"? A qualitative study.	Knizek BL, Mugisha J, Osafo J, Kinyanda E.	BMC Psychol. 2017 Aug 25;5(1):30. doi: 10.1186/s40359-017-0199-7.
PubMed	Optimising cluster survey design for planning schistosomiasis preventive chemotherapy.	Knowles SCL, Sturrock HJW, Turner H, Whitton JM, Gower CM, Jemu S, Phillips AE, Meite A, Thomas B, Kollie K, Thomas C, Rebollo MP, Styles B, Clements M, Fenwick A, Harrison WE, Fleming FM.	PLoS Negl Trop Dis. 2017 May 26;11(5):e0005599. doi: 10.1371/journal.pntd.0005599. eCollection 2017 May.
PubMed | WoS	Determinants of hazardous drinking among black South African men who have sex with men.	Knox J, Reddy V, Lane T, Lovasi G, Hasin D, Sandfort T.	Drug Alcohol Depend. 2017 Nov 1;180:14-21. doi: 10.1016/j.drugalcdep.2017.07.036. Epub 2017 Aug 24.
PubMed	Safer sex intentions modify the relationship between substance use and sexual risk behavior among black South African men who have sex with men.	Knox J, Reddy V, Lane T, Lovasi GS, Hasin D, Sandfort T.	Int J STD AIDS. 2019 May 29:956462418825333. doi: 10.1177/0956462418825333. [Epub ahead of print]
PubMed	Informing the Development of a Mobile Phone HIV Testing Intervention: Intentions to Use Specific HIV Testing Approaches Among Young Black Transgender Women and Men Who Have Sex With Men.	Koblin BA, Nandi V, Hirshfield S, Chiasson MA, Hoover DR, Wilton L, Usher D, Frye V.	JMIR Public Health Surveill. 2017 Jul 7;3(3):e45. doi: 10.2196/publichealth.7397.
WoS	Same-day HIV testing with initiation of antiretroviral therapy versus standard care for persons living with HIV: A randomized unblinded trial	Koenig, SP; Dorvil, N; Devieux, JG; Hedt-Gauthier, BL; Riviere, C; Faustin, M; Lavoile, K; Perodin, C; Apollon, A; Duverger, L; McNairy, ML; Hennessey, KA; Souroutzidis, A; Cremieux, PY; Severe, P; Pape, JW	PLOS MEDICINE
PubMed | WoS	A good night's sleep and the habit of net use: perceptions of risk and reasons for bed net use in Bukoba and Zanzibar.	Koenker HM, Loll D, Rweyemamu D, Ali AS.	Malar J. 2013 Jun 13;12:203. doi: 10.1186/1475-2875-12-203.
PubMed | WoS	Early immunologic response and subsequent survival among malnourished adults receiving antiretroviral therapy in Urban Zambia.	Koethe JR, Limbada MI, Giganti MJ, Nyirenda CK, Mulenga L, Wester CW, Chi BH, Stringer JS.	AIDS. 2010 Aug 24;24(13):2117-21. doi: 10.1097/QAD.0b013e32833b784a.
WoS	Sexual abstinence behavior among never-married youths in a generalized HIV epidemic country: evidence from the 2005 Cote d'Ivoire AIDS indicator survey	Koffi, AK; Kawahara, K	BMC PUBLIC HEALTH
PubMed | WoS	Targeting imported malaria through social networks: a potential strategy for malaria elimination in Swaziland.	Koita K, Novotny J, Kunene S, Zulu Z, Ntshalintshali N, Gandhi M, Gosling R.	Malar J. 2013 Jun 27;12:219. doi: 10.1186/1475-2875-12-219.
PubMed | WoS	Patient Experiences of Decentralized HIV Treatment and Care in Plateau State, North Central Nigeria: A Qualitative Study.	Kolawole GO, Gilbert HN, Dadem NY, Genberg BL, Agaba PA, Okonkwo P, Agbaji OO, Ware NC.	AIDS Res Treat. 2017;2017:2838059. doi: 10.1155/2017/2838059. Epub 2017 Feb 26.
PubMed | WoS	Mortality and morbidity among hospitalized adult patients with neurological diseases in Cameroon.	Kompoliti K, Doumbe J, Mapoure YN, Nyinyikua T, Ouyang B, Shah H, Calvo S, Fernandez-Sierra A, Delgado MEC.	J Neurol Sci. 2017 Oct 15;381:165-168. doi: 10.1016/j.jns.2017.08.3245. Epub 2017 Aug 23. Erratum in: J Neurol Sci. 2017 Dec 20;:.
PubMed | WoS	Identifying high or low risk of mother to child transmission of HIV: How Harare City, Zimbabwe is doing?	Komtenza B, Satyanarayana S, Takarinda KC, Mukungunugwa SH, Mugurungi O, Chonzi P, Sithole N, Bvochora T, Mushavi A.	PLoS One. 2019 Mar 13;14(3):e0212848. doi: 10.1371/journal.pone.0212848. eCollection 2019.
PubMed	Alcohol use and extramarital sex among men in Cameroon.	Kongnyuy EJ, Wiysonge CS.	BMC Int Health Hum Rights. 2007 Aug 3;7:6.
PubMed	Association between fertility and HIV status: what implications for HIV estimates?	Kongnyuy EJ, Wiysonge CS.	BMC Public Health. 2008 Sep 11;8:309. doi: 10.1186/1471-2458-8-309.
WoS	Estimating prevalence trends in adult gonorrhoea and syphilis in low- and middle-income countries with the Spectrum-STI model: results for Zimbabwe and Morocco from 1995 to 2016	Korenromp, EL; Mahiane, G; Rowley, J; Nagelkerke, N; Abu-Raddad, L; Ndowa, F; El-Kettani, A; El-Rhilani, H; Mayaud, P; Chico, RM; Pretorius, C; Hecht, K; Wi, T	SEXUALLY TRANSMITTED INFECTIONS
PubMed | WoS	Ecohealth approach to urban waste management: exposure to environmental pollutants and health risks in Yamoussoukro, C√¥te d'Ivoire.	Kouam√© PK, Dongo K, Nguyen-Viet H, Zurbr√ºgg C, L√ºthi C, Hattendorf J, Utzinger J, Bi√©mi J, Bonfoh B.	Int J Environ Res Public Health. 2014 Oct 2;11(10):10292-309. doi: 10.3390/ijerph111010292.
WoS	Male clients of male sex workers in West Africa: A neglected high-risk population	Kounta, CH; Sagaon-Teyssier, L; Coulaud, PJ; Mora, M; Maradan, G; Bourrelly, M; Keita, AA; Yoro, SAB; Anoma, C; Coulibaly, C; Dah, ETT; Agbomadji, S; Mensah, E; Bernier, A; Couderc, C; Keita, BD; Laurent, C; Spire, B; Granouillac, B; Izard, S; March, L; Peeters, M; Serrano, L; Kounta, CH; Berenger, C; Bourrelly, M; Coulaud, PJ; Maradan, G; Mrenda, BM; Mora, M; Parisi, E; Sagaon-Teyssier, L; Spire…	PLOS ONE
PubMed | WoS	P-falciparum malaria prevalence among blood donors in Bamako, Mali	Kouriba, B; Diarra, AB; Douyon, I; Diabate, DT; Kamissoko, F; Guitteye, H; Baby, M; Guindo, MA; Doumbo, OK	TRANSFUSION CLINIQUE ET BIOLOGIQUE
PubMed	Spread of yellow fever virus outbreak in Angola and the Democratic Republic of the Congo 2015-16: a modelling study.	Kraemer MUG, Faria NR, Reiner RC Jr, Golding N, Nikolay B, Stasse S, Johansson MA, Salje H, Faye O, Wint GRW, Niedrig M, Shearer FM, Hill SC, Thompson RN, Bisanzio D, Taveira N, Nax HH, Pradelski BSR, Nsoesie EO, Murphy NR, Bogoch II, Khan K, et al.	Lancet Infect Dis. 2017 Mar;17(3):330-338. doi: 10.1016/S1473-3099(16)30513-8. Epub 2016 Dec 23. Erratum in: Lancet Infect Dis. 2019 Apr;19(4):e109.
PubMed | WoS	Use of dual protection in Botswana.	Kraft JM, Galavotti C, Carter M, Jamieson DJ, Busang L, Fleming D, Kilmarx PH.	Stud Fam Plann. 2009 Dec;40(4):319-28.
PubMed	Barriers to provider-initiated testing and counselling for children in a high HIV prevalence setting: a mixed methods study.	Kranzer K, Meghji J, Bandason T, Dauya E, Mungofa S, Busza J, Hatzold K, Kidia K, Mujuru H, Ferrand RA.	PLoS Med. 2014 May 27;11(5):e1001649. doi: 10.1371/journal.pmed.1001649. eCollection 2014 May.
WoS	Linkage to HIV Care and Antiretroviral Therapy in Cape Town, South Africa	Kranzer, K; Zeinecker, J; Ginsberg, P; Orrell, C; Kalawe, NN; Lawn, SD; Bekker, LG; Wood, R	PLOS ONE
WoS	Factors associated with desired fertility among HIV-positive women and men attending two urban clinics in Lilongwe, Malawi	Krashin, JW; Haddad, LB; Tweya, H; Chiwoko, J; Ng'ambi, W; Samala, B; Chaweza, T; Tang, JH; Hosseinipour, MC; Phiri, S	PLOS ONE
PubMed | WoS	No decrease in annual risk of tuberculosis infection in endemic area in Cape Town, South Africa.	Kritzinger FE, den Boon S, Verver S, Enarson DA, Lombard CJ, Borgdorff MW, Gie RP, Beyers N.	Trop Med Int Health. 2009 Feb;14(2):136-42. doi: 10.1111/j.1365-3156.2008.02213.x.
PubMed	Rural and urban older African caregivers coping with HIV/AIDS are nutritionally compromised.	Kruger A, Lekalakalamokgela SE, Wentzel-Viljoen E.	J Nutr Gerontol Geriatr. 2011;30(3):274-90. doi: 10.1080/01639366.2010.528333.
PubMed | WoS	Sex differences independent of other psycho-sociodemographic factors as a predictor of body mass index in black South African adults.	Kruger A, Wissing MP, Towers GW, Doak CM.	J Health Popul Nutr. 2012 Mar;30(1):56-65.
PubMed	Obesity in South Africa: challenges for government and health professionals.	Kruger HS, Puoane T, Senekal M, van der Merwe MT.	Public Health Nutr. 2005 Aug;8(5):491-500.
WoS	Sex Differences Independent of Other Psycho-sociodemographic Factors as a Predictor of Body Mass Index in Black South African Adults	Kruger, A; Wissing, MP; Towers, GW; Doak, CM	JOURNAL OF HEALTH POPULATION AND NUTRITION
PubMed | WoS	Prevalence and determinants of diabetic polyneuropathy in a sub-Saharan African referral hospital.	Kuate-Tegueu C, Temfack E, Ngankou S, Doumbe J, Djientcheu VP, Kengne AP.	J Neurol Sci. 2015 Aug 15;355(1-2):108-12. doi: 10.1016/j.jns.2015.05.035. Epub 2015 May 30.
PubMed | WoS	Significantly Reduced Genoprevalence of Vaccine-Type HPV-16/18 Infections among Vaccinated Compared to Non-Vaccinated Young Women 5.5 Years after a Bivalent HPV-16/18 Vaccine (Cervarix¬Æ) Pilot Project in Uganda.	Kumakech E, Berggren V, Wabinga H, Lillsunde-Larsson G, Helenius G, Kaliff M, Karlsson M, Kirimunda S, Musubika C, Andersson S.	PLoS One. 2016 Aug 2;11(8):e0160099. doi: 10.1371/journal.pone.0160099. eCollection 2016.
WoS	Spatial trend, environmental and socioeconomic factors associated with malaria prevalence in Chennai	Kumar, DS; Andimuthu, R; Rajan, R; Venkatesan, MS	MALARIA JOURNAL
WoS	A comparative assessment of generalized anxiety, conduct and peer relationship problems among AIDS and other orphaned children in India	Kumar, SGP; Kumar, GA; Ramgopal, SP; Srinivas, VV; Dandona, R	BMC PSYCHIATRY
WoS	Basic deprivation and involvement in risky sexual behaviour among out-of-school young people in a Lagos slum	Kunnuji, M	CULTURE HEALTH & SEXUALITY
PubMed	Developing family interventions for adolescent HIV prevention in South Africa.	Kuo C, Atujuna M, Mathews C, Stein DJ, Hoare J, Beardslee W, Operario D, Cluver L, K Brown L.	AIDS Care. 2016;28 Suppl 1:106-10. doi: 10.1080/09540121.2016.1146396. Epub 2016 Feb 26.
WoS	Emotional Dysregulation and Risky Sex Among Incarcerated Women with a History of Interpersonal Violence	Kuo, C; Johnson, J; Rosen, RK; Wechsberg, W; Gobin, RL; Reddy, MK; Peabody, M; Zlotnick, C	WOMEN & HEALTH
PubMed | WoS	Predictors of stillbirth among HIV-infected Tanzanian women.	Kupka R, Kassaye T, Saathoff E, Hertzmark E, Msamanga GI, Fawzi WW.	Acta Obstet Gynecol Scand. 2009;88(5):584-92. doi: 10.1080/00016340902835901.
PubMed	Predictors of attrition among children born in a PMTCT programme in Zimbabwe followed up over 5 years.	Kurewa NE, Gumbo FZ, Mapingure PM, Munjoma MW, Chirenje MZ, Rusakaniko S, Stray-Pedersen B.	J Trop Pediatr. 2012 Oct;58(5):360-9. doi: 10.1093/tropej/fmr112. Epub 2012 Jan 19.
PubMed | WoS	The burden and risk factors of Sexually Transmitted Infections and Reproductive Tract Infections among pregnant women in Zimbabwe.	Kurewa NE, Mapingure MP, Munjoma MW, Chirenje MZ, Rusakaniko S, Stray-Pedersen B.	BMC Infect Dis. 2010 May 21;10:127. doi: 10.1186/1471-2334-10-127.
WoS	Effect of maternal HIV status on infant mortality: evidence from a 9-month follow-up of mothers and their infants in Zimbabwe	Kurewa, EN; Gumbo, FZ; Munjoma, MW; Mapingure, MP; Chirenje, MZ; Rusakaniko, S; Stray-Pedersen, B	JOURNAL OF PERINATOLOGY
WoS	HIV Prevalence, Estimated Incidence, and Risk Behaviors Among People Who Inject Drugs in Kenya	Kurth, AE; Cleland, CM; Des Jarlais, DC; Musyoki, H; Lizcano, JA; Chhun, N; Cherutich, P	JAIDS-JOURNAL OF ACQUIRED IMMUNE DEFICIENCY SYNDROMES
WoS	Feasibility of conducting HIV combination prevention interventions in fishing communities in Uganda: A pilot cluster randomised trial	Kuteesa, MO; Weiss, HA; Abaasa, A; Nash, S; Nsubuga, RN; Newton, R; Seeley, J; Kamali, A	PLOS ONE
WoS	Prevalence and factors associated with anaemia among children aged 6 to 59 months in Namutumba district, Uganda: a cross-sectional study	Kuziga, F; Adoke, Y; Wanyenze, RK	BMC PEDIATRICS
PubMed | WoS	Factors associated with distal symmetric polyneuropathies in adult Zambians: A cross-sectional, observational study of the role of HIV, non-antiretroviral medication exposures, and nutrition.	Kvalsund M, Chidumayo T, Hamel J, Herrmann D, Heimburger D, Peltier A, Birbeck G.	J Neurol Sci. 2018 May 15;388:61-69. doi: 10.1016/j.jns.2018.02.035. Epub 2018 Feb 22.
PubMed | WoS	HIV-1 infection prevalence and incidence trends in areas of contrasting levels of infection in the Kagera region, Tanzania, 1987-2000.	Kwesigabo G, Killewo J, Urassa W, Lugalla J, Emmelin M, Mutembei A, Mhalu F, Biberfeld G, Wall S, Sandstrom A.	J Acquir Immune Defic Syndr. 2005 Dec 15;40(5):585-91.
PubMed | WoS	Use of RDTs to improve malaria diagnosis and fever case management at primary health care facilities in Uganda.	Kyabayinze DJ, Asiimwe C, Nakanjako D, Nabakooza J, Counihan H, Tibenderana JK.	Malar J. 2010 Jul 12;9:200. doi: 10.1186/1475-2875-9-200.
PubMed | WoS	Understanding partial protection and HIV risk and behavior following voluntary medical male circumcision rollout in Kenya.	L'Engle K, Lanham M, Loolpapit M, Oguma I.	Health Educ Res. 2014 Feb;29(1):122-30. doi: 10.1093/her/cyt103. Epub 2013 Nov 29.
WoS	Talk or Text to Tell? How Young Adults in Canada and South Africa Prefer to Receive STI Results, Counseling, and Treatment Updates in a Wireless World	Labacher, L; Mitchell, C	JOURNAL OF HEALTH COMMUNICATION
PubMed | WoS	Ecology of urban malaria vectors in Niamey, Republic of Niger.	Labbo R, Fandeur T, Jeanne I, Czeher C, Williams E, Arzika I, Soumana A, Lazoumar R, Duchemin JB.	Malar J. 2016 Jun 8;15:314. doi: 10.1186/s12936-016-1352-0.
PubMed | WoS	Rift Valley fever dynamics in Senegal: a project for pro-active adaptation and improvement of livestock raising management.	Lafaye M, Sall B, Ndiaye Y, Vignolles C, Tourre YM, Borchi FO, Soubeyroux JM, Diallo M, Dia I, Ba Y, Faye A, Ba T, Ka A, Ndione JA, Gauthier H, Lacaux JP.	Geospat Health. 2013 Nov;8(1):279-88.
WoS	Where Do Female Sex Workers Seek HIV and Reproductive Health Care and What Motivates These Choices? A Survey in 4 Cities in India, Kenya, Mozambique and South Africa	Lafort, Y; Greener, R; Roy, A; Greener, L; Ombidi, W; Lessitala, F; Haghparast-Bidgoli, H; Beksinska, M; Gichangi, P; Reza-Paul, S; Smit, JA; Chersich, M; Delva, W	PLOS ONE
PubMed | WoS	Epidemiology of HIV infection in urban Burkina Faso.	Lagarde E, Congo Z, Meda N, Baya B, Yaro S, Sangli G, Traor√© Y, Van Renthergem H, Cara√´l M; Study Group on HIV Dynamic Among Young Adults in Burkina Faso..	Int J STD AIDS. 2004 Jun;15(6):395-402.
PubMed	Social determinants of HIV infection, hotspot areas and subpopulation groups in Ethiopia: evidence from the National Demographic and Health Survey in 2011.	Lakew Y, Benedict S, Haile D.	BMJ Open. 2015 Nov 20;5(11):e008669. doi: 10.1136/bmjopen-2015-008669.
PubMed | WoS	Identifying programmatic gaps: inequities in harm reduction service utilization among male and female drug users in Dar es Salaam, Tanzania.	Lambdin BH, Bruce RD, Chang O, Nyandindi C, Sabuni N, Zamudio-Haas S, McCurdy S, Masao F, Ivo Y, Msami A, Ubuguy O, Mbwambo J.	PLoS One. 2013 Jun 25;8(6):e67062. doi: 10.1371/journal.pone.0067062. Print 2013.
PubMed | WoS	Integration of HIV care and treatment in primary health care centers and patient retention in central Mozambique: a retrospective cohort study.	Lambdin BH, Micek MA, Sherr K, Gimbel S, Karagianis M, Lara J, Gloyd SS, Pfeiffer J.	J Acquir Immune Defic Syndr. 2013 Apr 15;62(5):e146-52. doi: 10.1097/QAI.0b013e3182840d4e.
WoS	Evaluation of a community-based hypertension improvement program (ComHIP) in Ghana: data from a baseline survey	Lamptey, P; Laar, A; Adler, AJ; Dirks, R; Caldwell, A; Prieto-Merino, D; Aerts, A; Pearce, N; Perel, P	BMC PUBLIC HEALTH
PubMed	Alcohol and sexual risk behavior among men who have sex with men in South african township communities.	Lane T, Shade SB, McIntyre J, Morin SF.	AIDS Behav. 2008 Jul;12(4 Suppl):S78-85. doi: 10.1007/s10461-008-9389-x. Epub 2008 Apr 5.
PubMed | WoS	HIV risk perception and behavior among sex workers in three major urban centers of Mozambique.	Langa J, Sousa C, Sidat M, Kroeger K, McLellan-Lemal E, Belani H, Patel S, Shodell D, Shodell M, Benech I, Needle R.	PLoS One. 2014 Apr 15;9(4):e94838. doi: 10.1371/journal.pone.0094838. eCollection 2014.
PubMed | WoS	Contextual factors associated with treatment-seeking and higher-risk sexual behaviour in Botswana among men with symptoms of sexually transmitted infections.	Langeni T.	Afr J AIDS Res. 2007 Nov;6(3):261-9. doi: 10.2989/16085900709490422.
WoS	Male circumcision and sexually transmitted infections in Botswana	Langeni, T	JOURNAL OF BIOSOCIAL SCIENCE
PubMed | WoS	Design of a community-based study of sexually transmitted infections/HIV and infertility in an urban area of northern Tanzania.	Larsen U, Mlay J, Aboud S, Ballard R, Sam NE, Shao JF, Kapiga SH.	Sex Transm Dis. 2007 Jan;34(1):20-4.
PubMed | WoS	Acting within an increasingly confined space: A qualitative study of sexual behaviours and healthcare needs among men who have sex with men in a provincial Tanzanian city.	Larsson M, Mohamed Shio J, Ross MW, Agardh A.	PLoS One. 2017 Aug 17;12(8):e0183265. doi: 10.1371/journal.pone.0183265. eCollection 2017.
PubMed	Early onset otitis media: risk factors and effects on the outcome of chronic suppurative otitis media.	Lasisi AO, Olayemi O, Irabor AE.	Eur Arch Otorhinolaryngol. 2008 Jul;265(7):765-8. Epub 2007 Nov 29.
PubMed	Socio-economic status and hearing loss in chronic suppurative otitis media in Nigeria.	Lasisi AO, Sulaiman OA, Afolabi OA.	Ann Trop Paediatr. 2007 Dec;27(4):291-6.
PubMed	Body adiposity indices are associated with hypertension in a black, urban Free State community.	Lategan R, Van den Berg VL, Walsh CM.	Afr J Prim Health Care Fam Med. 2014 May 19;6(1):E1-7. doi: 10.4102/phcfm.v6i1.581.
WoS	Impact of HIV infection on the epidemiology of tuberculosis in a peri-urban community in South Africa: the need for age-specific interventions	Lawn, SD; Bekker, LG; Middelkoop, K; Myer, L; Wood, R	CLINICAL INFECTIOUS DISEASES
PubMed	Findings from an HIV/AIDS programme for young women in two Nigerian cities: a short report.	Lawoyin OO.	Afr J Reprod Health. 2007 Aug;11(2):99-106.
PubMed	Predictors of maternal HIV infection at the primary care level in inner city Ibadan.	Lawoyin TO, Adewole DA.	Int J STD AIDS. 2004 Mar;15(3):165-8.
PubMed | WoS	Condom use with sex workers and abstinence behaviour among men in Nigeria.	Lawoyin TO.	J R Soc Promot Health. 2004 Sep;124(5):230-3.
PubMed	Sex differences in the clinical presentation of urban Nigerian patients with pulmonary tuberculosis.	Lawson L, Lawson JO, Olajide I, Emenyonu N, Bello CS, Olatunji OO, Davies PD, Thacher TD.	West Afr J Med. 2008 Apr;27(2):82-6.
PubMed | WoS	Impact of AIDS on adult mortality: a morgue-based study in Pointe-Noire, Republic of Congo.	Le Coeur S, Halembokaka G, Khlat M, Brouard N, Purhuence F, M'Pel√© P, Baty G, Barin F, Lallemant M.	AIDS. 2005 Oct 14;19(15):1683-7.
PubMed	HIV and the magnitude of pregnancy-related mortality in Pointe Noire, Congo.	Le Coeur S, Khlat M, Halembokaka G, Augereau-Vacher C, Batala-M'Pondo G, Baty G, Ronsmans C.	AIDS. 2005 Jan 3;19(1):69-75.
PubMed	Neurodevelopment of breastfed HIV-exposed uninfected and HIV-unexposed children in South Africa.	le Roux SM, Donald KA, Brittain K, Phillips TK, Zerbe A, Nguyen KK, Strandvik A, Kroon M, Abrams EJ, Myer L.	AIDS. 2018 Aug 24;32(13):1781-1791. doi: 10.1097/QAD.0000000000001872.
WoS	A longitudinal cohort study ofrural adolescent vs adult South African mothers and their children from birth to 24months	le Roux, K; Christodoulou, J; Stansert-Katzen, L; Dippenaar, E; Laurenzi, C; le Roux, IM; Tomlinson, M; Rotheram-Borus, MJ	BMC PREGNANCY AND CHILDBIRTH
PubMed	The effects of housing status on health-related outcomes in people living with HIV: a systematic review of the literature.	Leaver CA, Bargh G, Dunn JR, Hwang SW.	AIDS Behav. 2007 Nov;11(6 Suppl):85-100. Epub 2007 Aug 8. Review.
PubMed | WoS	Hormonal contraception and HIV prevalence in four African countries.	Leclerc PM, Dubois-Colas N, Garenne M.	Contraception. 2008 May;77(5):371-6. doi: 10.1016/j.contraception.2008.01.012. Epub 2008 Mar 19.
PubMed	Resistance to malaria through structural variation of red blood cell invasion receptors.	Leffler EM, Band G, Busby GBJ, Kivinen K, Le QS, Clarke GM, Bojang KA, Conway DJ, Jallow M, Sisay-Joof F, Bougouma EC, Mangano VD, Modiano D, Sirima SB, Achidi E, Apinjoh TO, Marsh K, Ndila CM, Peshu N, Williams TN, Drakeley C, Manjurano A, et al.	Science. 2017 Jun 16;356(6343). pii: eaam6393. doi: 10.1126/science.aam6393. Epub 2017 May 18.
PubMed	Prevalence of Anaemia and Associated Risk Factors among Children in North-western Uganda: A Cross Sectional Study.	Legason ID, Atiku A, Ssenyonga R, Olupot-Olupot P, Barugahare JB.	BMC Hematol. 2017 Jul 3;17:10. doi: 10.1186/s12878-017-0081-0. eCollection 2017.
PubMed	Control measures following a case of imported Lassa fever from Togo, North Rhine Westphalia, Germany, 2016.	Lehmann C, Kochanek M, Abdulla D, Becker S, B√∂ll B, Bunte A, Cadar D, Dormann A, Eickmann M, Emmerich P, Feldt T, Frank C, Fries J, Gabriel M, Goetsch U, Gottschalk R, G√ºnther S, Hallek M, H√§ussinger D, Herzog C, Jensen B, Kolibay F, et al.	Euro Surveill. 2017 Sep;22(39). doi: 10.2807/1560-7917.ES.2017.22.39.17-00088.
PubMed | WoS	Epidemiology of neurodegenerative diseases in sub-Saharan Africa: a systematic review.	Lekoubou A, Echouffo-Tcheugui JB, Kengne AP.	BMC Public Health. 2014 Jun 26;14:653. doi: 10.1186/1471-2458-14-653. Review.
PubMed	African isolates show a high proportion of multiple copies of the Plasmodium falciparum plasmepsin-2 gene, a piperaquine resistance marker.	Leroy D, Macintyre F, Adoke Y, Ouoba S, Barry A, Mombo-Ngoma G, Ndong Ngomo JM, Varo R, Dossou Y, Tshefu AK, Duong TT, Phuc BQ, Laurijssens B, Klopper R, Khim N, Legrand E, M√©nard D.	Malar J. 2019 Apr 10;18(1):126. doi: 10.1186/s12936-019-2756-4.
PubMed | WoS	Fatty liver and hyperlipidemia in a cohort of HIV-positive Africans on highly active antiretroviral therapy.	Lesi OA, Soyebi KS, Eboh CN.	J Natl Med Assoc. 2009 Feb;101(2):151-5.
PubMed | WoS	Prevalence and correlates of self-reported chronic non-communicable diseases in Botswana: a cross-sectional study.	Letamo G, Keetile M, Navaneetham K, Phatsimo M.	Int Health. 2017 Jan;9(1):11-19. doi: 10.1093/inthealth/ihw052. Epub 2016 Dec 9.
PubMed | WoS	Alcohol Availability, Marketing, and Sexual Health Risk Amongst Urban and Rural Youth in South Africa.	Letsela L, Weiner R, Gafos M, Fritz K.	AIDS Behav. 2019 Jan;23(1):175-189. doi: 10.1007/s10461-018-2250-y.
WoS	A qualitative analysis of parental loss and family separation among youth in post-conflict Liberia	Levey, EJ; Oppenheim, CE; Lange, BCL; Plasky, NS; Harris, BL; Lekpeh, GG; Kekulah, I; Henderson, DC; Borba, CPC	VULNERABLE CHILDREN AND YOUTH STUDIES
PubMed | WoS	Urban Health in Tanzania: Questioning the Urban Advantage.	Levira F, Todd G.	J Urban Health. 2017 Jun;94(3):437-449. doi: 10.1007/s11524-017-0137-2.
PubMed | WoS	Increased risk of dysglycaemia in South Africans with HIV; especially those on protease inhibitors.	Levitt NS, Peer N, Steyn K, Lombard C, Maartens G, Lambert EV, Dave JA.	Diabetes Res Clin Pract. 2016 Sep;119:41-7. doi: 10.1016/j.diabres.2016.03.012. Epub 2016 Apr 23.
PubMed | WoS	Chronic noncommunicable diseases and HIV-AIDS on a collision course: relevance for health care delivery, particularly in low-resource settings--insights from South Africa.	Levitt NS, Steyn K, Dave J, Bradshaw D.	Am J Clin Nutr. 2011 Dec;94(6):1690S-1696S. doi: 10.3945/ajcn.111.019075. Epub 2011 Nov 16.
WoS	Diabetes in Africa: epidemiology, management and healthcare challenges	Levitt, NS	HEART
PubMed | WoS	Exploratory investigation of region level risk factors of Ebola Virus Disease in West Africa.	Levy B, Odoi A.	PeerJ. 2018 Nov 19;6:e5888. doi: 10.7717/peerj.5888. eCollection 2018.
PubMed	From treatment to prevention: the interplay between HIV/AIDS treatment availability and HIV/AIDS prevention programming in Khayelitsha, South Africa.	Levy NC, Miksad RA, Fein OT.	J Urban Health. 2005 Sep;82(3):498-509. Epub 2005 Jul 27.
WoS	This baby came up and then he said, I give up !": The interplay between unintended pregnancy, sexual partnership dynamics and social support and the impact on women's well-being in KwaZulu-Natal, South Africa	Lewinsohn, R; Crankshaw, T; Tomlinson, M; Gibbs, A; Butler, L; Smit, J	MIDWIFERY
PubMed	At risk: the relationship between experiences of child sexual abuse and women's HIV status in Papua New Guinea.	Lewis IR.	J Child Sex Abus. 2012;21(3):273-94. doi: 10.1080/10538712.2012.668265.
PubMed	Naturally Acquired Immunity Against Rotavirus Infection and Gastroenteritis in Children: Paired Reanalyses of Birth Cohort Studies.	Lewnard JA, Lopman BA, Parashar UD, Bar-Zeev N, Samuel P, Guerrero ML, Ruiz-Palacios GM, Kang G, Pitzer VE.	J Infect Dis. 2017 Aug 1;216(3):317-326. doi: 10.1093/infdis/jix310.
WoS	HIV/STD risk behaviors and perceptions among rural-to-urban migrants in China	Li, XM; Fang, XY; Lin, DH; Mao, R; Wang, J; Cottrell, L; Harris, C; Stanton, B	AIDS EDUCATION AND PREVENTION
WoS	HIV/AIDS-related sexual risk behaviors among rural residents in china: Potential role of rural-to-urban migration	Li, XM; Zhang, LY; Stanton, B; Fang, X; Xiong, Q; Lin, D	AIDS EDUCATION AND PREVENTION
PubMed	Genital-Systemic Chemokine Gradients and the Risk of HIV Acquisition in Women.	Liebenberg LJ, Masson L, Arnold KB, Mckinnon LR, Werner L, Proctor E, Archary D, Mansoor LE, Lauffenburger DA, Abdool Karim Q, Abdool Karim SS, Passmore JS.	J Acquir Immune Defic Syndr. 2017 Mar 1;74(3):318-325. doi: 10.1097/QAI.0000000000001218.
PubMed	Human Papillomavirus Knowledge, Attitudes, Practices, and Prevalence Among Men Who Have Sex With Men in Monrovia, Liberia.	Lieber M, Reynolds CW, Lieb W, McGill S, Beddoe AM.	J Low Genit Tract Dis. 2018 Oct;22(4):326-332. doi: 10.1097/LGT.0000000000000436.
WoS	Application opportunities of geographic information systems analysis to support achievement of the UNAIDS 90-90-90 targets in South Africa	Lilian, RR; Grobbelaar, CJ; Hurter, T; McIntyre, JA; Struthers, HE; Peters, RPH	SAMJ SOUTH AFRICAN MEDICAL JOURNAL
WoS	Modelling changing population distributions: an example of the Kenyan Coast, 1979-2009	Linard, C; Kabaria, CW; Gilbert, M; Tatem, AJ; Gaughan, AE; Stevens, FR; Sorichetta, A; Noor, AM; Snow, RW	INTERNATIONAL JOURNAL OF DIGITAL EARTH
PubMed | WoS	Sensitivity and specificity of herpes simplex virus-2 serological assays among HIV-infected and uninfected urban Ugandans.	Lingappa J, Nakku-Joloba E, Magaret A, Friedrich D, Dragavon J, Kambugu F, Joloba M, Whalen C, Coombs R, Celum C, Morrow RA.	Int J STD AIDS. 2010 Sep;21(9):611-6. doi: 10.1258/ijsa.2009.008477.
PubMed | WoS	Gender and Sex Trading Among Active Methamphetamine Users in Cape Town, South Africa.	Lion RR, Watt MH, Wechsberg WM, Meade CS.	Subst Use Misuse. 2017 May 12;52(6):773-784. doi: 10.1080/10826084.2016.1264964. Epub 2017 Feb 7.
PubMed | WoS	Is housing quality associated with malaria incidence among young children and mosquito vector numbers? Evidence from Korogwe, Tanzania.	Liu JX, Bousema T, Zelman B, Gesase S, Hashim R, Maxwell C, Chandramohan D, Gosling R.	PLoS One. 2014 Feb 5;9(2):e87358. doi: 10.1371/journal.pone.0087358. eCollection 2014.
PubMed	Randomized controlled trial of influenza vaccine in patients with heart failure to reduce adverse vascular events (IVVE): Rationale and design.	Loeb M, Dokainish H, Dans A, Palileo-Villanueva LM, Roy A, Karaye K, Zhu J, Liang Y, Goma F, Damasceno A, AlHabib KF, Yonga G, Mondo C, Almahmeed W, Al Mulla A, Yusuf S; IVVE investigators..	Am Heart J. 2019 Jun;212:36-44. doi: 10.1016/j.ahj.2019.02.009. Epub 2019 Mar 11.
PubMed | WoS	The 2001-03 Famine and the Dynamics of HIV in Malawi: A Natural Experiment.	Loevinsohn M.	PLoS One. 2015 Sep 2;10(9):e0135108. doi: 10.1371/journal.pone.0135108. eCollection 2015.
PubMed	Differences in Immunologic Factors Among Patients Presenting with Altered Mental Status During Cryptococcal Meningitis.	Lofgren S, Hullsiek KH, Morawski BM, Nabeta HW, Kiggundu R, Taseera K, Musubire A, Schutz C, Abassi M, Bahr NC, Tugume L, Muzoora C, Williams DA, Rolfes MA, Velamakanni SS, Rajasingham R, Meintjes G, Rhein J, Meya DB, Boulware DR; COAT and ASTRO-CM Trial Teams..	J Infect Dis. 2017 Mar 1;215(5):693-697. doi: 10.1093/infdis/jix033.
WoS	HIV and the urban homeless in Johannesburg	Lohrmann, GM; Botha, B; Violari, A; Gray, GE	SOUTHERN AFRICAN JOURNAL OF HIV MEDICINE
PubMed | WoS	Etiologies of non-genetic epilepsies of child and adolescent, newly diagnosed in Ouagadougou, Burkina Faso.	Lompo DL, Diallo O, Dao BA, Bassole R, Napon C, Kabore J.	Pan Afr Med J. 2018 Nov 13;31:175. doi: 10.11604/pamj.2018.31.175.17074. eCollection 2018.
WoS	Confinement for extensively drug-resistant tuberculosis: balancing protection of health systems, individual rights and the public's health	London, L	INTERNATIONAL JOURNAL OF TUBERCULOSIS AND LUNG DISEASE
PubMed | WoS	Spectrum of female commercial sex work in Bangui, Central African Republic.	Longo JD, Simal√©ko MM, Ngbale R, Gr√©senguet G, Br√ºcker G, B√©lec L.	SAHARA J. 2017 Dec;14(1):171-184. doi: 10.1080/17290376.2017.1394907.
WoS	Drivers of tuberculosis epidemics: The role of risk factors and social determinants	Lonnroth, K; Jaramillo, E; Williams, BG; Dye, C; Raviglione, M	SOCIAL SCIENCE & MEDICINE
PubMed | WoS	Proximity to HIV is associated with a high rate of HIV testing among men who have sex with men living in Douala, Cameroon.	Lorente N, Henry E, Fugon L, Yomb Y, Carrieri MP, Eboko F, Spire B.	AIDS Care. 2012;24(8):1020-7. doi: 10.1080/09540121.2012.668172. Epub 2012 Apr 23.
PubMed	Caregivers' Attitudes towards HIV Testing and Disclosure of HIV Status to At-Risk Children in Rural Uganda.	Lorenz R, Grant E, Muyindike W, Maling S, Card C, Henry C, Nazarali AJ.	PLoS One. 2016 Feb 16;11(2):e0148950. doi: 10.1371/journal.pone.0148950. eCollection 2016. Erratum in: PLoS One. 2016;11(4):e0154169.
WoS	Trends in Cancer Incidence in Maputo, Mozambique, 1991-2008	Lorenzoni, C; Vilajeliu, A; Carrilho, C; Ismail, MR; Castillo, P; Augusto, O; Garcia-Basteiro, AL; Sidat, M; de Sanjose, S; Menendez, C; Ordi, J	PLOS ONE
WoS	Epidemiology and prevention of human papillomavirus and cervical cancer in sub-Saharan Africa: a comprehensive review	Louie, KS; de Sanjose, S; Mayaud, P	TROPICAL MEDICINE & INTERNATIONAL HEALTH
PubMed | WoS	Can social network analysis help to include marginalised young women in structural support programmes in Botswana? A mixed methods study.	Loutfi D, Andersson N, Law S, Salsberg J, Haggerty J, Kgakole L, Cockcroft A.	Int J Equity Health. 2019 Jan 18;18(1):12. doi: 10.1186/s12939-019-0911-8.
PubMed | WoS	Association between severe drought and HIV prevention and care behaviors in Lesotho: A population-based survey 2016-2017.	Low AJ, Frederix K, McCracken S, Manyau S, Gummerson E, Radin E, Davia S, Longwe H, Ahmed N, Parekh B, Findley S, Schwitters A.	PLoS Med. 2019 Jan 14;16(1):e1002727. doi: 10.1371/journal.pmed.1002727. eCollection 2019 Jan.
PubMed | WoS	Relative importance of climatic, geographic and socio-economic determinants of malaria in Malawi.	Lowe R, Chirombo J, Tompkins AM.	Malar J. 2013 Nov 14;12:416. doi: 10.1186/1475-2875-12-416.
WoS	Use of Google Earth (TM) to strengthen public health capacity and facitlitate management of vector-borne diseases in resource-poor environments	Lozano-Fuentes, S; Elizondo-Quiroga, D; Farfan-Ale, JA; Lorono-Pino, MA; Garcia-Rejon, J; Gomez-Carro, S; Lira-Zumbardo, V; Najera-Vazquez, R; Fernandez-Salas, I; Calderon-Martinez, J; Dominguez-Galera, M; Mis-Avila, P; Morris, N; Coleman, M; Moore, CG; Beaty, BJ; Eisen, L	BULLETIN OF THE WORLD HEALTH ORGANIZATION
PubMed | WoS	Social, cultural and sexual behavioral determinants of observed decline in HIV infection trends: lessons from the Kagera Region, Tanzania.	Lugalla J, Emmelin M, Mutembei A, Sima M, Kwesigabo G, Killewo J, Dahlgren L.	Soc Sci Med. 2004 Jul;59(1):185-98.
PubMed	Confronting the 'sugar daddy' stereotype: age and economic asymmetries and risky sexual behavior in urban Kenya.	Luke N.	Int Fam Plan Perspect. 2005 Mar;31(1):6-14.
PubMed | WoS	Economic Status, Informal Exchange, and Sexual Risk in Kisumu, Kenya.	Luke N.	Econ Dev Cult Change. 2008 Jan;56(2):375-396.
WoS	Social Exchange and Sexual Behavior in Young Women's Premarital Relationships in Kenya	Luke, N; Goldberg, RE; Mberu, BU; Zulu, EM	JOURNAL OF MARRIAGE AND FAMILY
WoS	Migration Experience and Premarital Sexual Initiation in Urban Kenya: An Event History Analysis	Luke, N; Xu, HW; Mberu, BU; Goldberg, RE	STUDIES IN FAMILY PLANNING
PubMed | WoS	Acceptability of male circumcision for prevention of HIV infection in Zambia.	Lukobo MD, Bailey RC.	AIDS Care. 2007 Apr;19(4):471-7.
PubMed | WoS	Factors associated with tuberculosis infection, and with anti-mycobacterial immune responses, among five year olds BCG-immunised at birth in Entebbe, Uganda.	Lule SA, Mawa PA, Nkurunungi G, Nampijja M, Kizito D, Akello F, Muhangi L, Elliott AM, Webb EL.	Vaccine. 2015 Feb 4;33(6):796-804. doi: 10.1016/j.vaccine.2014.12.015. Epub 2014 Dec 19.
PubMed	Statin therapy reduces the likelihood of suboptimal blood pressure control among Ugandan adult diabetic patients.	Lumu W, Kampiire L, Akabwai GP, Kiggundu DS, Kibirige D.	Ther Clin Risk Manag. 2017 Feb 20;13:215-221. doi: 10.2147/TCRM.S120423. eCollection 2017.
PubMed	Population mixing and the risk of childhood leukaemia in Switzerland: a census-based cohort study.	Lupatsch JE, Kuehni CE, Niggli F, Ammann RA, Egger M, Spycher BD.	Eur J Epidemiol. 2015 Dec;30(12):1287-98. doi: 10.1007/s10654-015-0042-5. Epub 2015 May 26.
PubMed	Elevation and cholera: an epidemiological spatial analysis of the cholera epidemic in Harare, Zimbabwe, 2008-2009.	Luque Fernandez MA, Schomaker M, Mason PR, Fesselet JF, Baudot Y, Boulle A, Maes P.	BMC Public Health. 2012 Jun 18;12:442. doi: 10.1186/1471-2458-12-442.
PubMed	High burden of STIs among HIV-infected adults prior to initiation of ART in South Africa: a retrospective cohort study.	Lurie MN, Kirwa K, Daniels J, Berteler M, Kalichman SC, Mathews C.	Sex Transm Infect. 2014 Dec;90(8):615-9. doi: 10.1136/sextrans-2013-051446. Epub 2014 May 16.
WoS	Sexual Behavior and reproductive health among HIV-Infected patients in urban and rural south Africa	Lurie, M; Pronyk, P; de Moor, E; Heyer, A; de Bruyn, G; Struthers, H; McIntyre, J; Gray, G; Marinda, E; Klipstein-Grobusch, K; Martinson, N	JAIDS-JOURNAL OF ACQUIRED IMMUNE DEFICIENCY SYNDROMES
PubMed | WoS	Effectiveness of a prevention of mother-to-child HIV transmission programme in an urban hospital in Angola.	Lussiana C, Clemente SV, Ghelardi A, Lonardi M, Pulido Tarquino IA, Floridia M.	PLoS One. 2012;7(4):e36381. doi: 10.1371/journal.pone.0036381. Epub 2012 Apr 30.
PubMed	Dengue Outbreak in Mombasa City, Kenya, 2013-2014: Entomologic Investigations.	Lutomiah J, Barrera R, Makio A, Mutisya J, Koka H, Owaka S, Koskei E, Nyunja A, Eyase F, Coldren R, Sang R.	PLoS Negl Trop Dis. 2016 Oct 26;10(10):e0004981. doi: 10.1371/journal.pntd.0004981. eCollection 2016 Oct.
PubMed | WoS	Relapse more common than reinfection in recurrent tuberculosis 1-2 years post treatment in urban Uganda.	Luzze H, Johnson DF, Dickman K, Mayanja-Kizza H, Okwera A, Eisenach K, Cave MD, Whalen CC, Johnson JL, Boom WH, Joloba M; Tuberculosis Research Unit..	Int J Tuberc Lung Dis. 2013 Mar;17(3):361-7. doi: 10.5588/ijtld.11.0692.
WoS	Urban agriculture and sanitation services in Accra, Ghana: the overlooked contribution	Lydecker, M; Drechsel, P	INTERNATIONAL JOURNAL OF AGRICULTURAL SUSTAINABILITY
PubMed | WoS	Mobility, sexual behavior, and HIV infection in an urban population in Cameroon	Lydie, N; Robinson, NJ; Ferry, B; Akam, E; De Loenzien, M; Abega, S	JAIDS-JOURNAL OF ACQUIRED IMMUNE DEFICIENCY SYNDROMES
PubMed | WoS	Stigma and outness about sexual behaviors among cisgender¬†men who have sex with men and transgender women in Eswatini: a latent class analysis.	Lyons C, Stahlman S, Holland C, Ketende S, Van Lith L, Kochelani D, Mavimbela M, Sithole B, Maloney L, Maziya S, Baral S.	BMC Infect Dis. 2019 Mar 5;19(1):211. doi: 10.1186/s12879-019-3711-2.
PubMed | WoS	Prevalence of and risk factors for malaria, filariasis, and intestinal parasites as single infections or co-infections in different settlements of Gabon, Central Africa.	M'bondoukw√© NP, Kendjo E, Mawili-Mboumba DP, Koumba Lengongo JV, Offouga Mbouoronde C, Nkoghe D, Tour√© F, Bouyou-Akotet MK.	Infect Dis Poverty. 2018 Jan 30;7(1):6. doi: 10.1186/s40249-017-0381-4. Erratum in: Infect Dis Poverty. 2018 Apr 20;7(1):38.
PubMed | WoS	Impact of climate variability on the transmission risk of malaria in northern Cote d'Ivoire	M'Bra, RK; Kone, B; Soro, DP; N'krumah, RTAS; Soro, N; Ndione, JA; Sy, I; Ceccato, P; Ebi, KL; Utzinger, J; Schindler, C; Cisse, G	PLOS ONE
PubMed	Screening for Antepartum Depression Through Community Health Outreach in Swaziland.	M√•lqvist M, Clarke K, Matsebula T, Bergman M, Tomlinson M.	J Community Health. 2016 Oct;41(5):946-52. doi: 10.1007/s10900-016-0175-9.
PubMed	Changes in sexual risk behavior among MSM participating in a research cohort in coastal Kenya.	M√∂ller LM, Stolte IG, Geskus RB, Okuku HS, Wahome E, Price MA, Prins M, Graham SM, Sanders EJ.	AIDS. 2015 Dec;29 Suppl 3:S211-S219. doi: 10.1097/QAD.0000000000000890.
PubMed	Socioeconomic and clinical factors explaining the risk of unstructured antiretroviral therapy interruptions among Kenyan adult patients.	M√ªnene E, Ekman B.	AIDS Care. 2016 Sep;28(9):1110-8. doi: 10.1080/09540121.2016.1140890. Epub 2016 Feb 5.
PubMed	Complete ciprofloxacin resistance in gonococcal isolates in an urban Ugandan clinic: findings from a cross-sectional study.	Mabonga E, Parkes-Ratanshi R, Riedel S, Nabweyambo S, Mbabazi O, Taylor C, Gaydos C, Manabe YC.	Int J STD AIDS. 2019 Mar;30(3):256-263. doi: 10.1177/0956462418799017. Epub 2018 Nov 4.
PubMed | WoS	Four models of HIV counseling and testing: utilization and test results in South Africa.	Mabuto T, Latka MH, Kuwane B, Churchyard GJ, Charalambous S, Hoffmann CJ.	PLoS One. 2014 Jul 11;9(7):e102267. doi: 10.1371/journal.pone.0102267. eCollection 2014.
WoS	Tuberculosis active case finding: uptake and diagnostic yield among minibus drivers in urban South Africa	Mabuto, T; Zwane, E; Chihota, V; Gresak, G; Charalambous, S; Churchyard, GJ; Hoffmann, CJ	BMC PUBLIC HEALTH
WoS	Barriers to HIV testing, linkage to care, and treatment adherence: a cross-sectional study from a large urban center of Brazil	MacCarthy, S; Hoffmann, M; Nunn, A; da Silva, LAV; Dourado, I	REVISTA PANAMERICANA DE SALUD PUBLICA-PAN AMERICAN JOURNAL OF PUBLIC HEALTH
PubMed	Short-term economic impact of the Zika virus outbreak.	Macciocchi D, Lanini S, Vairo F, Zumla A, Figueiredo LT, Lauria FN, Strada G, Brouqui P, Puro V, Krishna S, Kremsner P, Scognamiglio P, K√∂hler C, Nicastri E, Di Caro A, Cieri RM, Ioannidis JP, Kobinger G, Burattini MN, Ippolito G.	New Microbiol. 2016 Oct;39(4):287-289.
PubMed | WoS	Prevalence of malaria among patients attending public health facilities in Maputo City, Mozambique.	Macedo de Oliveira A, Mutemba R, Morgan J, Streat E, Roberts J, Menon M, Mabunda S.	Am J Trop Med Hyg. 2011 Dec;85(6):1002-7. doi: 10.4269/ajtmh.2011.11-0365.
PubMed | WoS	Highly focused anopheline breeding sites and malaria transmission in Dakar.	Machault V, Gadiaga L, Vignolles C, Jarjaval F, Bouzid S, Sokhna C, Lacaux JP, Trape JF, Rogier C, Pag√®s F.	Malar J. 2009 Jun 24;8:138. doi: 10.1186/1475-2875-8-138.
PubMed | WoS	Spatial heterogeneity and temporal evolution of malaria transmission risk in Dakar, Senegal, according to remotely sensed environmental data.	Machault V, Vignolles C, Pag√®s F, Gadiaga L, Gaye A, Sokhna C, Trape JF, Lacaux JP, Rogier C.	Malar J. 2010 Sep 3;9:252. doi: 10.1186/1475-2875-9-252.
PubMed | WoS	Risk mapping of Anopheles gambiae s.l. densities using remotely-sensed environmental and meteorological data in an urban area: Dakar, Senegal.	Machault V, Vignolles C, Pag√®s F, Gadiaga L, Tourre YM, Gaye A, Sokhna C, Trape JF, Lacaux JP, Rogier C.	PLoS One. 2012;7(11):e50674. doi: 10.1371/journal.pone.0050674. Epub 2012 Nov 30.
PubMed	Masculinity and male sexual behaviour in Mozambique.	Macia M, Maharaj P, Gresh A.	Cult Health Sex. 2011 Nov;13(10):1181-92. doi: 10.1080/13691058.2011.611537.
WoS	HIV Incidence Among High Risk Population Groups Living in a Peri-urban Area of Maputo City, Mozambique: A Cohort Study	Macicame, I; Bhatt, N; Matavele, R; Eller, LA; Monteiro, V; Viegas, E; Li, Q; Nwoga, C; Michael, N; Robb, M; Polyak, C; Jani, I	AIDS RESEARCH AND HUMAN RETROVIRUSES
PubMed | WoS	Attitudes, perceptions and potential uptake of male circumcision among older men in Turkana County, Kenya using qualitative methods.	Macintyre K, Andrinopoulos K, Moses N, Bornstein M, Ochieng A, Peacock E, Bertrand J.	PLoS One. 2014 May 6;9(5):e83998. doi: 10.1371/journal.pone.0083998. eCollection 2014.
WoS	A feminist geographic analysis of perceptions of food and health in Ugandan cities	Mackay, H	GENDER PLACE AND CULTURE
PubMed | WoS	Factors associated with HIV testing among sexually active South African youth aged 15-24 years.	MacPhail C, Pettifor A, Moyo W, Rees H.	AIDS Care. 2009 Apr;21(4):456-67. doi: 10.1080/09540120802282586.
PubMed	Assessing adherence in the CAPRISA 004 tenofovir gel HIV prevention trial: results of a nested case-control study.	MacQueen KM, Weaver MA, van Loggerenberg F, Succop S, Majola N, Taylor D, Karim QA, Karim SA.	AIDS Behav. 2014 May;18(5):826-32. doi: 10.1007/s10461-014-0753-8.
PubMed	Alkhumra virus infection, a new viral hemorrhagic fever in Saudi Arabia.	Madani TA.	J Infect. 2005 Aug;51(2):91-7. Epub 2005 Jan 11.
WoS	Prevalence of Trichomonas vaginalis infection among young reproductive age women in India: implications for treatment and prevention	Madhivanan, P; Bartman, MT; Pasutti, L; Krupp, K; Aruna, A; Reingold, AL; Klausner, JD	SEXUAL HEALTH
PubMed | WoS	Students want HIV testing in schools" a formative evaluation of the acceptability of HIV testing and counselling at schools in Gauteng and North West provinces in South Africa.	Madiba S, Mokgatle M.	BMC Public Health. 2015 Apr 17;15:388. doi: 10.1186/s12889-015-1746-x.
PubMed | WoS	Are slum dwellers at heightened risk of HIV infection than other urban residents? Evidence from population-based HIV prevalence surveys in Kenya.	Madise NJ, Ziraba AK, Inungu J, Khamadi SA, Ezeh A, Zulu EM, Kebaso J, Okoth V, Mwau M.	Health Place. 2012 Sep;18(5):1144-52. doi: 10.1016/j.healthplace.2012.04.003. Epub 2012 Apr 26.
PubMed	Determinants of vct uptake among pregnant women attending two ANC clinics in Addis Ababa City: unmatched case control study.	Maedot P, Haile A, Lulseged S, Belachew A.	Ethiop Med J. 2007 Oct;45(4):335-42.
PubMed | WoS	HIV incidence and predictors of inconsistent condom use among adult men enrolled into an HIV vaccine preparedness study, Rustenburg, South Africa.	Maenetje P, Lindan C, Makkan H, Chetty-Makkan CM, Latka MH, Charalambous S, Mlotshwa M, Malefo M, Brumskine W, Hills NK, Price MA, Edward V.	PLoS One. 2019 Apr 3;14(4):e0214786. doi: 10.1371/journal.pone.0214786. eCollection 2019.
PubMed	Investigating the association between HIV/AIDS and recent fertility patterns in Kenya.	Magadi MA, Agwanda AO.	Soc Sci Med. 2010 Jul;71(2):335-344. doi: 10.1016/j.socscimed.2010.03.040. Epub 2010 Apr 24.
PubMed | WoS	Understanding the urban-rural disparity in HIV and poverty nexus: the case of Kenya.	Magadi MA.	J Public Health (Oxf). 2017 Sep 1;39(3):e63-e72. doi: 10.1093/pubmed/fdw065.
WoS	The Disproportionate High Risk of HIV Infection Among the Urban Poor in Sub-Saharan Africa	Magadi, MA	AIDS AND BEHAVIOR
PubMed	Determinants of uncontrolled hypertension among clients on anti-retroviral therapy in Kadoma City, Zimbabwe, 2016.	Magande PN, Chirundu D, Gombe NT, Mungati M, Tshimanga M.	Clin Hypertens. 2017 Jul 4;23:14. doi: 10.1186/s40885-017-0070-4. eCollection 2017.
PubMed | WoS	Skinning the goat and pulling the load: transactional sex among youth in Dar es Salaam, Tanzania.	Maganja RK, Maman S, Groves A, Mbwambo JK.	AIDS Care. 2007 Sep;19(8):974-81.
PubMed | WoS	Psychosocial correlates of alcohol and other substance use among low-income adolescents in peri-urban Johannesburg, South Africa: A focus on gender differences.	Magidson JF, Dietrich J, Otwombe KN, Sikkema KJ, Katz IT, Gray GE.	J Health Psychol. 2017 Sep;22(11):1415-1425. doi: 10.1177/1359105316628739. Epub 2016 Mar 1.
PubMed	Alcohol Use and Transactional Sex among Women in South Africa: Results from a Nationally Representative Survey.	Magni S, Christofides N, Johnson S, Weiner R.	PLoS One. 2015 Dec 18;10(12):e0145326. doi: 10.1371/journal.pone.0145326. eCollection 2015.
PubMed	Experiences of patients with hypertension at primary health care in facilitating own lifestyle change of regular physical exercise.	Magobe NBD, Poggenpoel M, Myburgh C.	Curationis. 2017 Apr 26;40(1):e1-e8. doi: 10.4102/curationis.v40i1.1679.
PubMed | WoS	Mode of infant feeding and HIV infection in children in a program for prevention of mother-to-child transmission in Uganda.	Magoni M, Bassani L, Okong P, Kituuka P, Germinario EP, Giuliano M, Vella S.	AIDS. 2005 Mar 4;19(4):433-7.
PubMed | WoS	Procedures for an instrument development study: the Botswana experience.	Magowe MK.	Int Nurs Rev. 2012 Jun;59(2):281-8. doi: 10.1111/j.1466-7657.2011.00950.x. Epub 2011 Nov 17.
PubMed	Social and cultural contexts of concurrency in a township in Cape Town, South Africa.	Mah TL, Maughan-Brown B.	Cult Health Sex. 2013;15(2):135-47. doi: 10.1080/13691058.2012.745951. Epub 2012 Nov 26.
PubMed | WoS	Condom use within marital and cohabiting partnerships in KwaZulu-Natal, South Africa.	Maharaj P, Cleland J.	Stud Fam Plann. 2004 Jun;35(2):116-24.
PubMed | WoS	Risk perception and condom use among married or cohabiting couples in KwaZulu-Natal, South Africa.	Maharaj P, Cleland J.	Int Fam Plan Perspect. 2005 Mar;31(1):24-9.
PubMed	Perception of risk of HIV infection in marital and cohabiting partnerships.	Maharaj P.	Afr J AIDS Res. 2004 Nov;3(2):131-7. doi: 10.2989/16085900409490327.
WoS	Coerced first sexual intercourse and selected reproductive health outcomes among young women in KwaZulu-Natal, South Africa	Maharaj, P; Munthree, C	JOURNAL OF BIOSOCIAL SCIENCE
PubMed | WoS	Do malaria vector control measures impact disease-related behaviour and knowledge? Evidence from a large-scale larviciding intervention in Tanzania.	Maheu-Giroux M, Castro MC.	Malar J. 2013 Nov 15;12:422. doi: 10.1186/1475-2875-12-422.
PubMed	Frequency of HIV infection amongst hospital visitors at Tubmanburg Town in Liberia.	Mahmood A, Intisar Ul Haq R, Khan AA, Yasir M.	J Coll Physicians Surg Pak. 2006 Apr;16(4):313-4. No abstract available.
PubMed	Human papillomavirus (HPV) testing on self-collected specimens: perceptions among HIV positive women attending rural and urban clinics in South Africa.	Mahomed K, Evans D, Sauls C, Richter K, Smith J, Firnhaber C.	Pan Afr Med J. 2014 Mar 11;17:189. doi: 10.11604/pamj.2014.17.189.3454. eCollection 2014.
PubMed | WoS	Characterizing the Structure and Functions of Social Networks of Men Who Have Sex with Men in Ghana, West Africa: Implications for Peer-Based HIV Prevention.	Maina G, Strudwick G, Lalani Y, Boakye F, Wilton L, Nelson LE.	J Assoc Nurses AIDS Care. 2018 Jan - Feb;29(1):70-82. doi: 10.1016/j.jana.2017.07.005. Epub 2017 Jul 20.
PubMed	Analysis of risk factors associated with hepatocellular carcinoma in black South Africans: 2000-2012.	Mak D, Babb de Villiers C, Chasela C, Urban MI, Kramvis A.	PLoS One. 2018 May 2;13(5):e0196057. doi: 10.1371/journal.pone.0196057. eCollection 2018.
PubMed	Low uptake of preventive interventions among malaria cases in Swaziland: towards malaria elimination.	Makadzange K, Dlamini N, Zulu Z, Dlamini S, Kunene S, Sikhondze W, Owiti P, Geoffroy E, Zachariah R, Mengestu TK.	Public Health Action. 2018 Apr 25;8(Suppl 1):S29-S33. doi: 10.5588/pha.17.0016.
WoS	Measuring willingness-to-pay for water and sanitation by people living with HIV and AIDs in South Africa	Makaudze, EM	JOURNAL OF WATER SANITATION AND HYGIENE FOR DEVELOPMENT
PubMed | WoS	Perceptions of health, health care and community-oriented health interventions in poor urban communities of Kinshasa, Democratic Republic of Congo.	Maketa V, Vuna M, Baloji S, Lubanza S, Hendrickx D, Inoc√™ncio da Luz RA, Boelaert M, Lutumba P.	PLoS One. 2013 Dec 19;8(12):e84314. doi: 10.1371/journal.pone.0084314. eCollection 2013.
PubMed	The Burden of Acute Diarrheal Disease in Young Hospitalized Urban South African Children Five Years After Rotavirus Vaccine Introduction: A Retrospective Descriptive Study.	Makgatho E, Patel F, Solomon F, Groome MJ, Lala SG, Vallabh P, Dangor Z.	Pediatr Infect Dis J. 2019 Jul;38(7):752-756. doi: 10.1097/INF.0000000000002304.
PubMed	Burden and Determinants of Severe Anemia among HIV-Infected Adults: Results from a Large Urban HIV Program in Tanzania, East Africa.	Makubi A, Okuma J, Spiegelman D, Hawkins C, Darling AM, Jackson E, Mugusi F, Chalamilla G, Fawzi W.	J Int Assoc Provid AIDS Care. 2015 Mar-Apr;14(2):148-55. doi: 10.1177/2325957413488195. Epub 2013 Jun 21.
PubMed | WoS	Trends in HIV testing and associated factors among men in South Africa: evidence from 2005, 2008 and 2012 national population-based household surveys.	Makusha T, Mabaso M, Richter L, Desmond C, Jooste S, Simbayi L.	Public Health. 2017 Feb;143:1-7. doi: 10.1016/j.puhe.2016.10.017. Epub 2016 Nov 19.
WoS	HIV Self-Testing Could "Revolutionize Testing in South Africa, but It Has Got to Be Done Properly": Perceptions of Key Stakeholders	Makusha, T; Knight, L; Taegtmeyer, M; Tulloch, O; Davids, A; Lim, J; Peck, R; van Rooyen, H	PLOS ONE
PubMed | WoS	Determinant factors of pregnant mothers' knowledge on mother to child transmission of HIV and its prevention in Gondar town, North West Ethiopia.	Malaju MT, Alene GD.	BMC Pregnancy Childbirth. 2012 Jul 28;12:73. doi: 10.1186/1471-2393-12-73.
PubMed | WoS	The Cango Lyec Project - Healing the Elephant": HIV related vulnerabilities of post-conflict affected populations aged 13-49 years living in three Mid-Northern Uganda districts.	Malamba SS, Muyinda H, Spittal PM, Ekwaru JP, Kiwanuka N, Ogwang MD, Odong P, Kitandwe PK, Katamba A, Jongbloed K, Sewankambo NK, Kinyanda E, Blair A, Schechter MT.	BMC Infect Dis. 2016 Nov 21;16(1):690.
PubMed	Built Environment, Selected Risk Factors and Major Cardiovascular Disease Outcomes: A Systematic Review.	Malambo P, Kengne AP, De Villiers A, Lambert EV, Puoane T.	PLoS One. 2016 Nov 23;11(11):e0166846. doi: 10.1371/journal.pone.0166846. eCollection 2016. Review.
PubMed	Prevalence and socio-demographic correlates of physical activity levels among South African adults in Cape Town and Mount Frere communities in 2008-2009.	Malambo P, Kengne AP, Lambert EV, De Villiers A, Puoane T.	Arch Public Health. 2016 Dec 29;74:54. doi: 10.1186/s13690-016-0167-3. eCollection 2016.
PubMed	Pulmonary tuberculosis preventive practices among Anibessa Bus users at Addis Ababa, Ethiopia: a cross-sectional study.	Malede A, Taye B, Legesse M, Debie A, Shibabaw A.	BMC Res Notes. 2019 Feb 26;12(1):104. doi: 10.1186/s13104-019-4135-1.
PubMed | WoS	HIV risk and prevention among men who have sex with men in rural South Africa.	Maleke K, Makhakhe N, Peters RP, Jobson G, De Swardt G, Daniels J, Lane T, McIntyre JA, Imrie J, Struthers H.	Afr J AIDS Res. 2017 Mar;16(1):31-38. doi: 10.2989/16085906.2017.1292925.
PubMed | WoS	HIV-1 seroprevalence and risk factors for HIV infection among first-time psychiatric admissions in Uganda.	Maling S, Todd J, Van der Paal L, Grosskurth H, Kinyanda E.	AIDS Care. 2011 Feb;23(2):171-8. doi: 10.1080/09540121.2010.498939.
PubMed | WoS	Changing patterns in HIV/AIDS stigma and uptake of voluntary counselling and testing services: the results of two consecutive community surveys conducted in the Western Cape, South Africa.	Mall S, Middelkoop K, Mark D, Wood R, Bekker LG.	AIDS Care. 2013;25(2):194-201. doi: 10.1080/09540121.2012.689810. Epub 2012 Jun 13.
PubMed | WoS	Effect of ready-to-use supplementary food on mortality in severely immunocompromised HIV-infected individuals in Africa initiating antiretroviral therapy (REALITY): an open-label, parallel-group, randomised controlled trial.	Mallewa J, Szubert AJ, Mugyenyi P, Chidziva E, Thomason MJ, Chepkorir P, Abongomera G, Baleeta K, Etyang A, Warambwa C, Melly B, Mudzingwa S, Kelly C, Agutu C, Wilkes H, Nkomani S, Musiime V, Lugemwa A, Pett SL, Bwakura-Dangarembizi M, Prendergast AJ, Gibb DM, et al.	Lancet HIV. 2018 May;5(5):e231-e240. doi: 10.1016/S2352-3018(18)30038-9. Epub 2018 Apr 10. Erratum in: Lancet HIV. 2018 Jul;5(7):e340.
WoS	Screening for Antepartum Depression Through Community Health Outreach in Swaziland	Malqvist, M; Clarke, K; Matsebula, T; Bergman, M; Tomlinson, M	JOURNAL OF COMMUNITY HEALTH
PubMed	Need for active cardiovascular screening in HIV-infected children under antiretroviral therapy in Africa.	Manafe N, Ngale A, Biquiza N, Zimba I, Majid N, Mocumbi AO.	Cardiovasc Diagn Ther. 2019 Feb;9(1):68-72. doi: 10.21037/cdt.2018.09.18.
PubMed | WoS	Who will be lost? Identifying patients at risk of loss to follow-up in Malawi. The DREAM Program Experience.	Mancinelli S, Nielsen-Saines K, Germano P, Guidotti G, Buonomo E, Scarcella P, Lunghi R, Sangare H, Orlando S, Liotta G, Marazzi MC, Palombi L.	HIV Med. 2017 Sep;18(8):573-579. doi: 10.1111/hiv.12492. Epub 2017 Feb 2.
WoS	Divergent spatial patterns in the prevalence of the human immunodeficiency virus (HIV) and syphilis in South African pregnant women	Manda, SOM; Lombard, CJ; Mosala, T	GEOSPATIAL HEALTH
PubMed	Street children's vulnerability to HIV and sexually transmitted infections in Malawian cities.	Mandalazi P, Banda C, Umar E.	Malawi Med J. 2013 Mar;25(1):1-4.
PubMed	Healthcare professionals' knowledge, attitudes and practices in relation to standard hospital precautions	Mandana Bambenongama N, Losimba Likwela J.	Sante Publique. 2013 Sep-Oct;25(5):663-73. French.
WoS	Trends and determinants of mortality in women of reproductive age in rural Guinea-Bissau, West Africa - a cohort study	Mane, M; Fisker, AB; Ravn, H; Aaby, P; Rodrigues, A	BMC WOMENS HEALTH
WoS	Malaria overdiagnosis and subsequent overconsumption of antimalarial drugs in Angola: Consequences and effects on human health	Manguin, S; Foumane, V; Besnard, P; Fortes, F; Carnevale, P	ACTA TROPICA
PubMed | WoS	Antenatal depression and its risk factors: an urban prevalence study in KwaZulu-Natal.	Manikkam L, Burns JK.	S Afr Med J. 2012 Oct 10;102(12):940-4. doi: 10.7196/samj.6009.
PubMed	Infrequent HIV testing and late HIV diagnosis are common among a cohort of black men who have sex with men in 6 US cities.	Mannheimer SB, Wang L, Wilton L, Van Tieu H, Del Rio C, Buchbinder S, Fields S, Glick S, Connor MB, Cummings V, Eshleman SH, Koblin B, Mayer KH.	J Acquir Immune Defic Syndr. 2014 Dec 1;67(4):438-45. doi: 10.1097/QAI.0000000000000334.
PubMed | WoS	Assessing the implementation effectiveness and safety of 1% tenofovir gel provision through family planning services in KwaZulu-Natal, South Africa: study protocol for an open-label randomized controlled trial.	Mansoor LE, Abdool Karim Q, Mngadi KT, Dlamini S, Montague C, Nkomonde N, Mvandaba N, Baxter C, Gengiah TN, Samsunder N, Dawood H, Grobler A, Frohlich JA, Abdool Karim SS.	Trials. 2014 Dec 19;15:496. doi: 10.1186/1745-6215-15-496.
PubMed	Switching on After Nine: Black gay-identified men's perceptions of sexual identities and partnerships in South African towns.	Mantell JE, Tocco JU, Osmand T, Sandfort T, Lane T.	Glob Public Health. 2016 Aug-Sep;11(7-8):953-65. doi: 10.1080/17441692.2016.1142592. Epub 2016 Feb 15.
WoS	Effectiveness of a Health Behavioural Intervention Aimed at Reduction of Risky Sexual Behaviours among Young Men in the KwaZulu-Natal Province, South Africa	Manyaapelo, T; Van den Borne, B; Ruiter, RAC; Sifunda, S; Reddy, P	INTERNATIONAL JOURNAL OF ENVIRONMENTAL RESEARCH AND PUBLIC HEALTH
PubMed | WoS	Prevalence of HIV and syphilis infections among pregnant women attending antenatal clinics in Tanzania, 2011.	Manyahi J, Jullu BS, Abuya MI, Juma J, Ndayongeje J, Kilama B, Sambu V, Nondi J, Rabiel B, Somi G, Matee MI.	BMC Public Health. 2015 May 22;15:501. doi: 10.1186/s12889-015-1848-5.
PubMed | WoS	Micro-spatial distribution of malaria cases and control strategies at ward level in Gwanda district, Matabeleland South, Zimbabwe.	Manyangadze T, Chimbari MJ, Macherera M, Mukaratirwa S.	Malar J. 2017 Nov 21;16(1):476. doi: 10.1186/s12936-017-2116-1.
PubMed	Delayed initiation of anti-retroviral therapy in TB/HIV co-infected patients, Sanyati District, Zimbabwe, 2011-2012.	Maponga BA, Chirundu D, Gombe NT, Tshimanga M, Bangure D, Takundwa L.	Pan Afr Med J. 2015 May 13;21:28. doi: 10.11604/pamj.2015.21.28.5195. eCollection 2015.
PubMed | WoS	Factors affecting first-month adherence to antiretroviral therapy among HIV-positive adults in South Africa.	Maqutu D, Zewotir T, North D, Naidoo K, Grobler A.	Afr J AIDS Res. 2010 Sep 22;9(2):117-124.
PubMed	Optimal HAART adherence over time and time interval between successive visits: their association and determinants.	Maqutu D, Zewotir T.	AIDS Care. 2011 Nov;23(11):1417-24. doi: 10.1080/09540121.2011.565028. Epub 2011 Jul 18.
PubMed | WoS	Determinants of unplanned antiretroviral treatment interruptions among people living with HIV in Yaounde, Cameroon (EVAL survey, ANRS 12-116)	Marcellin F, Boyer S, Protopopescu C, Dia A, Ongolo-Zogo P, Koulla-Shiro S, Abega SC, Ab√© C, Moatti JP, Spire B, Carrieri MP; EVAL Study Group..	Trop Med Int Health. 2008 Dec;13(12):1470-8. doi: 10.1111/j.1365-3156.2008.02170.x. Epub 2008 Nov 5.
PubMed	Early warning indicators for first-line virologic failure independent of adherence measures in a South African urban clinic.	Marconi VC, Wu B, Hampton J, Ord√≥√±ez CE, Johnson BA, Singh D, John S, Gordon M, Hare A, Murphy R, Nachega J, Kuritzkes DR, del Rio C, Sunpath H; South Africa Resistance Cohort Study Team Group Authors..	AIDS Patient Care STDS. 2013 Dec;27(12):657-68. doi: 10.1089/apc.2013.0263.
PubMed	HIV neuropathy in South Africans: frequency, characteristics, and risk factors.	Maritz J, Benatar M, Dave JA, Harrison TB, Badri M, Levitt NS, Heckmann JM.	Muscle Nerve. 2010 May;41(5):599-606. doi: 10.1002/mus.21535.
PubMed	A health profile associated with excessive alcohol use independently predicts aortic stiffness over 10 years in black South Africans.	Maritz M, Fourie CMT, van Rooyen JM, Kruger IM, Schutte AE.	J Hypertens. 2017 Nov;35(11):2268-2275. doi: 10.1097/HJH.0000000000001452.
WoS	Low acceptability of medical male circumcision as an HIV/AIDS prevention intervention within a South African community that practises traditional circumcision	Mark, D; Middelkoop, K; Black, S; Roux, S; Fleurs, L; Wood, R; Bekker, LG	SAMJ SOUTH AFRICAN MEDICAL JOURNAL
PubMed | WoS	HIV status and postpartum contraceptive use in an antenatal population in Durban, South Africa.	Marlow HM, Maman S, Moodley D, Curtis S, McNaughton Reyes L.	Contraception. 2015 Jan;91(1):39-43. doi: 10.1016/j.contraception.2014.09.007. Epub 2014 Sep 19.
PubMed | WoS	Social capital and vulnerable urban youth in five global cities.	Marshall BD, Astone N, Blum RW, Jejeebhoy S, Delany-Moretlwe S, Brahmbhatt H, Olumide A, Wang Z.	J Adolesc Health. 2014 Dec;55(6 Suppl):S21-30. doi: 10.1016/j.jadohealth.2014.08.021. Epub 2014 Nov 19.
WoS	Key traveller groups of relevance to spatial malaria transmission: a survey of movement patterns in four sub-Saharan African countries	Marshall, JM; Toure, M; Ouedraogo, AL; Ndhlovu, M; Kiware, SS; Rezai, A; Nkhama, E; Griffin, JT; Hollingsworth, TD; Doumbia, S; Govella, NJ; Ferguson, NM; Ghani, AC	MALARIA JOURNAL
PubMed | WoS	Male, mobile, and moneyed: loss to follow-up vs. transfer of care in an urban African antiretroviral treatment clinic.	Marson KG, Tapia K, Kohler P, McGrath CJ, John-Stewart GC, Richardson BA, Njoroge JW, Kiarie JN, Sakr SR, Chung MH.	PLoS One. 2013 Oct 24;8(10):e78900. doi: 10.1371/journal.pone.0078900. eCollection 2013.
WoS	Instability in Parent-Child Coresidence and Adolescent Development in Urban South Africa	Marteleto, LJ; Cavanagh, S; Prickett, K; Clark, S	STUDIES IN FAMILY PLANNING
PubMed | WoS	Perceived risks and benefits of HIV testing, and predictors of acceptance of HIV counselling and testing among pregnant women in Zimbabwe.	Martin-Herz SP, Shetty AK, Bassett MT, Ley C, Mhazo M, Moyo S, Herz AM, Katzenstein D.	Int J STD AIDS. 2006 Dec;17(12):835-41.
PubMed	Delays and Pathways to Final Tuberculosis Diagnosis in Patients from a Referral Hospital in Urban China.	Martinez L, Xu L, Chen C, Sekandi JN, Zhu Y, Zhang C, Whalen CC, Zhu L.	Am J Trop Med Hyg. 2017 May;96(5):1060-1065. doi: 10.4269/ajtmh.16-0358. Epub 2017 Feb 13.
PubMed	Factors influencing risky sexual behaviour among Mozambican miners: a socio-epidemiological contribution for HIV prevention framework in Mozambique.	Martins-Fonteyn E, Loquiha O, Baltazar C, Thapa S, Boothe M, Raimundo I, Hens N, Aerts M, Meulemans H, Degomme O, Wouters E.	Int J Equity Health. 2017 Oct 10;16(1):179. doi: 10.1186/s12939-017-0674-z.
PubMed | WoS	Taking the health aid debate to the subnational level: the impact and allocation of foreign health aid in Malawi.	Marty R, Dolan CB, Leu M, Runfola D.	BMJ Glob Health. 2017 Jan 11;2(1):e000129. doi: 10.1136/bmjgh-2016-000129. eCollection 2017.
WoS	HIV risk in a group of educated urban Black African women in South Africa: Private accounts of gendered power dynamics	Mashinini, DP; Pelton-Cooper, M	FEMINISM & PSYCHOLOGY
PubMed | WoS	Gender differences in mortality and CD4 count response among virally suppressed HIV-positive patients.	Maskew M, Brennan AT, Westreich D, McNamara L, MacPhail AP, Fox MP.	J Womens Health (Larchmt). 2013 Feb;22(2):113-20. doi: 10.1089/jwh.2012.3585. Epub 2013 Jan 25.
WoS	Insights into Adherence among a Cohort of Adolescents Aged 12-20 Years in South Africa: Reported Barriers to Antiretroviral Treatment	Maskew, M; Fox, MP; Evans, D; Govindasamy, D; Jamieson, L; Malete, G; Mongwenyana, C; Technau, K	AIDS RESEARCH AND TREATMENT
PubMed | WoS	The epidemiological transition in Antananarivo, Madagascar: an assessment based on death registers (1900-2012).	Masquelier B, Waltisperger D, Ralijaona O, Pison G, Rav√©lo A.	Glob Health Action. 2014 May 15;7:23237. doi: 10.3402/gha.v7.23237. eCollection 2014.
WoS	Low incidence of invasive cervical cancer among HIV-infected US women in a prevention program	Massad, LS; Seaberg, EC; Watts, DH; Hessol, NA; Melnick, S; Bitterman, P; Anastos, K; Silver, S; Levine, AM; Minkoff, H	AIDS
WoS	Chronic illness needing palliative care in Kinshasa hospitals, Democratic Republic of the Congo (DRC)	Masumbuku, JL; Kiswaya, ES; Mairiaux, P; Gillain, D; Petermans, J	TROPICAL MEDICINE AND HEALTH
PubMed	Sexual behavior and condom use among male students in Dar-Es-Salaam, Tanzania with emphasis on contact with barmaids.	Maswanya ES, Moji K, Yamamoto T, Aoyagi K, Yahata Y, Takemoto T.	East Afr J Public Health. 2012 Mar;9(1):39-43.
PubMed	Reduction of childhood malaria by social marketing of insecticide-treated nets: a case-control study of effectiveness in Malawi.	Mathanga DP, Campbell CH, Taylor TE, Barlow R, Wilson ML.	Am J Trop Med Hyg. 2005 Sep;73(3):622-5.
PubMed | WoS	Socially marketed insecticide-treated nets effectively reduce Plasmodium infection and anaemia among children in urban Malawi.	Mathanga DP, Campbell CH, Taylor TE, Barlow R, Wilson ML.	Trop Med Int Health. 2006 Sep;11(9):1367-74.
PubMed | WoS	Patterns and determinants of malaria risk in urban and peri-urban areas of Blantyre, Malawi.	Mathanga DP, Tembo AK, Mzilahowa T, Bauleni A, Mtimaukenena K, Taylor TE, Valim C, Walker ED, Wilson ML.	Malar J. 2016 Dec 8;15(1):590.
PubMed	Sexual relationships, intimate partner violence and STI partner notification in Cape Town, South Africa: an observational study.	Mathews C, Kalichman MO, Laubscher R, Hutchison C, Nkoko K, Lurie M, Kalichman SC.	Sex Transm Infect. 2018 Mar;94(2):144-150. doi: 10.1136/sextrans-2017-053434. Epub 2017 Nov 30.
PubMed	Re-focusing HIV prevention messages: a qualitative study in rural Uganda.	Mathur S, Romo D, Rasmussen M, Nakyanjo N, Nalugoda F, Santelli JS.	AIDS Res Ther. 2016 Nov 11;13:37. eCollection 2016.
PubMed | WoS	Urban farming and malaria risk factors in a medium-sized town in Cote d'Ivoire.	Matthys B, Vounatsou P, Raso G, Tschannen AB, Becket EG, Gosoniu L, Ciss√© G, Tanner M, N'goran EK, Utzinger J.	Am J Trop Med Hyg. 2006 Dec;75(6):1223-31.
PubMed | WoS	Urban agricultural land use and characterization of mosquito larval habitats in a medium-sized town of Cote d'Ivoire	Matthys, B; N'Goran, EK; Kone, M; Koudou, BG; Vounatsou, P; Cisse, G; Tschannen, AB; Tanner, M; Utzinger, J	JOURNAL OF VECTOR ECOLOGY
WoS	History of malaria control in Tajikistan and rapid malaria appraisal in an agro-ecological setting	Matthys, B; Sherkanov, T; Karimov, SS; Khabirov, Z; Mostowlansky, T; Utzinger, J; Wyss, K	MALARIA JOURNAL
WoS	A nested case-control study of sexual practices and risk factors for prevalent HIV-1 infection among young men in Kisumu, Kenya	Mattson, CL; Bailey, RC; Agot, K; Ndinya-Achola, JO; Moses, S	SEXUALLY TRANSMITTED DISEASES
PubMed | WoS	Outcomes of antiretroviral therapy among younger versus older adolescents and adults in an urban clinic, Zimbabwe.	Matyanga CM, Takarinda KC, Owiti P, Mutasa-Apollo T, Mugurungi O, Buruwe L, Reid AJ.	Public Health Action. 2016 Jun 21;6(2):97-104. doi: 10.5588/pha.15.0077.
PubMed | WoS	Sexual Behaviour of Men and Women within Age-Disparate Partnerships in South Africa: Implications for Young Women's HIV Risk.	Maughan-Brown B, Evans M, George G.	PLoS One. 2016 Aug 15;11(8):e0159162. doi: 10.1371/journal.pone.0159162. eCollection 2016.
WoS	HIV-Related Discrimination among Grade Six Students in Nine Southern African Countries	Maughan-Brown, B; Spaull, N	PLOS ONE
PubMed	Assessment of household ownership of bed nets in areas with and without artemisinin resistance containment measures in Myanmar.	Maung TM, Oo T, Wai KT, Hlaing T, Owiti P, Kumar B, Shewade HD, Zachariah R, Thi A.	Infect Dis Poverty. 2018 Mar 23;7(1):19. doi: 10.1186/s40249-018-0399-2.
WoS	The Epidemiology of HIV Among Young People in Sub-Saharan Africa: Know Your Local Epidemic and Its Implications for Prevention	Mavedzenge, SN; Olson, R; Doyle, AM; Changalucha, J; Ross, DA	JOURNAL OF ADOLESCENT HEALTH
PubMed	Group B Streptococcus colonization during pregnancy and maternal-fetal transmission in Zimbabwe.	Mavenyengwa RT, Afset JE, Schei B, Berg S, Caspersen T, Bergseng H, Moyo SR.	Acta Obstet Gynecol Scand. 2010;89(2):250-5. doi: 10.3109/00016340903398029.
WoS	Streptococcus agalactiae colonization and correlation with HIV-1 and HBV seroprevalence in pregnant women from Zimbabwe	Mavenyengwa, RT; Moyo, SR; Nordbo, SA	EUROPEAN JOURNAL OF OBSTETRICS & GYNECOLOGY AND REPRODUCTIVE BIOLOGY
PubMed	Safety, Acceptability, and Feasibility of Early Infant Male Circumcision Conducted by Nurse-Midwives Using the AccuCirc Device: Results of a Field Study in Zimbabwe.	Mavhu W, Larke N, Hatzold K, Ncube G, Weiss HA, Mangenah C, Chonzi P, Mugurungi O, Mufuka J, Samkange CA, Gwinji G, Cowan FM, Ticklay I.	Glob Health Sci Pract. 2016 Jul 13;4 Suppl 1:S42-54. doi: 10.9745/GHSP-D-15-00199. Print 2016 Jul.
PubMed | WoS	Sexual behavior experiences and characteristics of male-female partnerships among HIV positive adolescent girls and young women: Qualitative findings from Zimbabwe.	Mavhu W, Rowley E, Thior I, Kruse-Levy N, Mugurungi O, Ncube G, Leclerc-Madlala S.	PLoS One. 2018 Mar 22;13(3):e0194732. doi: 10.1371/journal.pone.0194732. eCollection 2018.
PubMed | WoS	Increase in malaria prevalence and age of at risk population in different areas of Gabon.	Mawili-Mboumba DP, Bouyou Akotet MK, Kendjo E, Nzamba J, Medang MO, Mbina JR, Kombila M; MCORU team..	Malar J. 2013 Jan 2;12:3. doi: 10.1186/1475-2875-12-3.
PubMed	Keystones affecting sub-Saharan Africa's prospects for achieving food security through balanced diets.	May J.	Food Res Int. 2018 Feb;104:4-13. doi: 10.1016/j.foodres.2017.06.062. Epub 2017 Jun 29.
PubMed	High risk exposure to HIV among sexually active individuals who tested negative on rapid HIV Tests in the Tshwane District of South Africa-The importance of behavioural prevention measures.	Mayaphi SH, Martin DJ, Olorunju SAS, Williams BG, Quinn TC, Stoltz AC.	PLoS One. 2018 Feb 2;13(2):e0192357. doi: 10.1371/journal.pone.0192357. eCollection 2018.
PubMed	Advancing HIV prevention science: the roads from Cape Town.	Mayer KH.	Lancet. 2014 Nov 15;384(9956):1725-7. doi: 10.1016/S0140-6736(14)62036-5. Epub 2014 Nov 14. Review. No abstract available.
WoS	Overcoming Biological, Behavioral, and Structural Vulnerabilities: New Directions in Research to Decrease HIV Transmission in Men Who Have Sex With Men	Mayer, KH; Wheeler, DP; Bekker, LG; Grinsztejn, B; Remien, RH; Sandfort, TGM; Beyrer, C	JAIDS-JOURNAL OF ACQUIRED IMMUNE DEFICIENCY SYNDROMES
PubMed	The burden of non-communicable diseases in South Africa.	Mayosi BM, Flisher AJ, Lalloo UG, Sitas F, Tollman SM, Bradshaw D.	Lancet. 2009 Sep 12;374(9693):934-47. doi: 10.1016/S0140-6736(09)61087-4. Epub 2009 Aug 24. Review.
WoS	Health in South Africa 4 The burden of non-communicable diseases in South Africa	Mayosi, BM; Flisher, AJ; Lalloo, UG; Sitas, F; Tollman, SM; Bradshaw, D	LANCET
WoS	Age at sexual initiation and factors associated with it among youths in North East Ethiopia	Mazengia, F; Worku, A	ETHIOPIAN JOURNAL OF HEALTH DEVELOPMENT
PubMed	Levels of physical activity are correlated with intima media ratio in subjects without but not with metabolic syndrome: A study of Iranians without a history of cardiovascular events.	Mazidi M, Vadadian P, Rezaie P, Azarpazhooh MR, Esmaeili H, Ghayour-Mobarhan M, Kengne AP, Ferns GA.	Diabetes Metab Syndr. 2017 Apr - Jun;11(2):99-102. doi: 10.1016/j.dsx.2016.08.001. Epub 2016 Aug 23.
PubMed | WoS	Epidemiology and interactions of Human Immunodeficiency Virus - 1 and Schistosoma mansoni in sub-Saharan Africa.	Mazigo HD, Nuwaha F, Wilson S, Kinung'hi SM, Morona D, Waihenya R, Heukelbach J, Dunne DW.	Infect Dis Poverty. 2013 Jan 24;2(1):2. doi: 10.1186/2049-9957-2-2.
WoS	Prevalent hepatitis B surface antigen among first-time blood donors in Gabon	Mba, JME; Bisseye, C; Ndong, JMN; Mombo, LE; Bengone, C; Migolet, GM; M'batchi, B; Kosiorek, HE; Butterfield, RJ; Roberts, LR; Borad, MJ; Nagalo, BM	PLOS ONE
PubMed | WoS	Intestinal parasitic infections in children presenting with diarrhoea in outpatient and inpatient settings in an informal settlement of Nairobi, Kenya.	Mbae CK, Nokes DJ, Mulinge E, Nyambura J, Waruru A, Kariuki S.	BMC Infect Dis. 2013 May 27;13:243. doi: 10.1186/1471-2334-13-243.
PubMed	Correlates of ever had sex among perinatally HIV-infected adolescents in Uganda.	Mbalinda SN, Kiwanuka N, Eriksson LE, Wanyenze RK, Kaye DK.	Reprod Health. 2015 Oct 16;12:96. doi: 10.1186/s12978-015-0082-z.
WoS	Peer Group Intervention Reduces Personal HIV Risk for Malawian Health Workers	Mbeba, MM; Kaponda, CPN; Jere, DL; Kachingwe, SI; Crittenden, KS; McCreary, LL; Norr, JL; Norr, KF	JOURNAL OF NURSING SCHOLARSHIP
PubMed | WoS	Does malaria epidemiology project Cameroon as 'Africa in miniature'?	Mbenda HG, Awasthi G, Singh PK, Gouado I, Das A.	J Biosci. 2014 Sep;39(4):727-38. Review.
WoS	Internal migration and health: Premarital sexual initiation in Nigeria	Mberu, BU; White, MJ	SOCIAL SCIENCE & MEDICINE
WoS	The prevalence of the use of 'dry sex' traditional medicines, among Zambian women, and the profile of the users	Mbikusita-Lewanika, M; Stephen, H; Thomas, J	PSYCHOLOGY HEALTH & MEDICINE
PubMed	HIV and sexually transmitted infections among women presenting at urban primary health care clinics in two cities of sub-Saharan Africa.	Mbizvo EM, Msuya S, Hussain A, Chirenje M, Mbizvo M, Sam N, Stray-Pedersen B.	Afr J Reprod Health. 2005 Apr;9(1):88-98.
PubMed	Bacterial vaginosis and intravaginal practices: association with HIV.	Mbizvo ME, Musya SE, Stray-Pedersen B, Chirenje Z, Hussain A.	Cent Afr J Med. 2004 May-Jun;50(5-6):41-6.
WoS	For the poor, sleep is leisure': understanding perceptions, barriers and motivators to mosquito net care and repair in southern Tanzania MALARIA JOURNAL BackgroundThe rate of physical deterioration of long-lasting insecticidal nets (LLINs) varies by household practices, net brand and environment. One way to sustain the protection provided by LLINs against malaria is through day-to-day care, and r…	Mboma, ZM; Dillip, A; Kramer, K; Koenker, H; Greer, G; Lorenz, LM	MEN AND MASCULINITIES
WoS	Seroprevalence of Human Herpesvirus-8 in HIV-1 Infected and Uninfected Individuals in Cameroon	Mbondji-Wonje, C; Ragupathy, V; Lee, S; Wood, O; Awazi, B; Hewlett, IK	VIRUSES-BASEL
WoS	Gender-related power differences, beliefs and reactions towards people living with HIV/AIDS: an urban study in Nigeria	Mbonu, NC; Van den Borne, B; De Vries, NK	BMC PUBLIC HEALTH
PubMed | WoS	Alcohol consumption and high risk sexual behaviour among female sex workers in Uganda.	Mbonye M, Rutakumwa R, Weiss H, Seeley J.	Afr J AIDS Res. 2014;13(2):145-51. doi: 10.2989/16085906.2014.927779.
PubMed	Prevalence and factors associated with HIV and viral hepatitis B and C in the city of Bafoussam in Cameroon	Mbopi-Keou FX, Nkala IV, Kalla GC, Nguefack-Tsague G, Kamga HG, Noubom M, Mvogo CE, Sosso MA.	Pan Afr Med J. 2015 Feb 19;20:156. doi: 10.11604/pamj.2015.20.156.4571. eCollection 2015. French. No abstract available.
WoS	Tuberculosis cross-species transmission in Tanzania: Towards a One-Health concept	Mbugi, EV; Katale, BZ; Kendall, S; Good, L; Kibiki, GS; Keyyu, JD; Godfrey-Faussett, P; van Helden, P; Matee, MI	ONDERSTEPOORT JOURNAL OF VETERINARY RESEARCH
PubMed | WoS	Low prevalence of transmitted HIV-1 drug resistance detected by a dried blood spot (DBS)-based next-generation sequencing (NGS) method in newly diagnosed individuals in Cameroon in the years 2015-16.	Mbunkah HA, Marzel A, Schmutz S, Kok YL, Zagordi O, Shilaih M, Nsanwe NN, Mbu ET, Besong LM, Sama BA, Orock E, Kouyos RD, G√ºnthard HF, Metzner KJ.	J Antimicrob Chemother. 2018 Jul 1;73(7):1917-1929. doi: 10.1093/jac/dky103.
PubMed | WoS	Prevalence of serum antibodies to human papilloma virus in patients with genital ulcer disease in an urban population of Tanzania.	Mbwana J, Viscidi R, Lyamuya E, Mhalu F, Chalamilla G, Liljeqvist JA, Lagerg√•rd T.	Sex Transm Infect. 2007 Feb;83(1):64-5. Epub 2006 Jun 28.
PubMed	Identifying inequities in maternal and child health through risk stratification to inform health systems strengthening in Northern Togo.	McCarthy KJ, Braganza S, Fiori K, Gbeleou C, Kpakpo V, Lopez A, Schechter J, Singham Goodwin A, Jones HE.	PLoS One. 2017 Mar 16;12(3):e0173445. doi: 10.1371/journal.pone.0173445. eCollection 2017.
PubMed	Trichomonas vaginalis infection: can we afford to do nothing?	McClelland RS.	J Infect Dis. 2008 Feb 15;197(4):487-9. doi: 10.1086/526498. No abstract available.
PubMed	International Consortium on Mammographic Density: Methodology and population diversity captured across 22 countries.	McCormack VA, Burton A, dos-Santos-Silva I, Hipwell JH, Dickens C, Salem D, Kamal R, Hartman M, Lee CP, Chia KS, Ozmen V, Aribal ME, Flugelman AA, Lajous M, Lopez-Riduara R, Rice M, Romieu I, Ursin G, Qureshi S, Ma H, Lee E, van Gils CH, et al.	Cancer Epidemiol. 2016 Feb;40:141-51. doi: 10.1016/j.canep.2015.11.015. Epub 2015 Dec 24.
PubMed | WoS	Flashblood: blood sharing among female injecting drug users in Tanzania.	McCurdy SA, Ross MW, Williams ML, Kilonzo GP, Leshabari MT.	Addiction. 2010 Jun;105(6):1062-70. doi: 10.1111/j.1360-0443.2010.02908.x. Epub 2010 Mar 12.
WoS	HIV/AIDS and injection drug use in the neighborhoods of Dar es Salaam, Tanzania	McCurdy, SA; Ross, MW; Gad, PK; Leshabari, MT; Williams, ML	DRUG AND ALCOHOL DEPENDENCE
WoS	Heroin and HIV risk in Dar es Salaam, Tanzania: Youth hangouts, mageto and injecting practices	McCurdy, SA; Williams, ML; Kilonzo, GP; Ross, MW; Leshabari, MT	AIDS CARE-PSYCHOLOGICAL AND SOCIO-MEDICAL ASPECTS OF AIDS/HIV
PubMed | WoS	Persistently elevated serum interleukin-6 predicts mortality among adults receiving combination antiretroviral therapy in Botswana: results from a clinical trial.	McDonald B, Moyo S, Gabaitiri L, Gaseitsiwe S, Bussmann H, Koethe JR, Musonda R, Makhema J, Novitsky V, Marlink RG, Wester CW, Essex M.	AIDS Res Hum Retroviruses. 2013 Jul;29(7):993-9. doi: 10.1089/AID.2012.0309. Epub 2013 May 9.
WoS	Sexual risk after HIV diagnosis: a comparison of pre-ART individuals with CD4 > 500 cells/mu l and ART-eligible individuals in a HIV treatment and care programme in rural KwaZulu-Natal, South Africa	McGrath, N; Richter, L; Newell, ML	JOURNAL OF THE INTERNATIONAL AIDS SOCIETY
PubMed	Clinical outcomes in children and adolescents initiating antiretroviral therapy in decentralized healthcare settings in Zimbabwe.	McHugh G, Simms V, Dauya E, Bandason T, Chonzi P, Metaxa D, Munyati S, Nathoo K, Mujuru H, Kranzer K, Ferrand RA.	J Int AIDS Soc. 2017 Sep 1;20(1):21843. doi: 10.7448/IAS.20.1.21843.
WoS	The Development and Implementation of Theory-Driven Programs Capable of Addressing Poverty-Impacted Children's Health, Mental Health, and Prevention Needs: CHAMP and CHAMP_, Evidence- Informed, Family- Based Interventions to Address HIV Risk and Care	McKay, MM; Alicea, S; Elwyn, L; McClain, ZRB; Parker, G; Small, LA; Mellins, CA	JOURNAL OF CLINICAL CHILD AND ADOLESCENT PSYCHOLOGY
WoS	Prevalence of adult male circumcision in the general population and a population at increased risk for HIV/AIDS in New York City	Mckinney, CM; Klingler, EJ; Paneth-Pollak, R; Schillinger, JA; Gwynn, RC; Frieden, TR	SEXUALLY TRANSMITTED DISEASES
PubMed | WoS	A Data-Driven Evaluation of the Stop TB Global Partnership Strategy of Targeting Key Populations at Greater Risk for Tuberculosis.	McLaren ZM, Schnippel K, Sharp A.	PLoS One. 2016 Oct 12;11(10):e0163083. doi: 10.1371/journal.pone.0163083. eCollection 2016.
WoS	Risk of Intimate Partner Violence and Relationship Conflict Following Couple-Based HIV Prevention Counseling: Results From the Harlem River Couples Project	McMahon, JM; Chimenti, R; Trabold, N; Fedor, T; Mittal, M; Tortu, S	JOURNAL OF INTERPERSONAL VIOLENCE
PubMed	Response rates for providing a blood specimen for HIV testing in a population-based survey of young adults in Zimbabwe.	McNaghten AD, Herold JM, Dube HM, St Louis ME.	BMC Public Health. 2007 Jul 5;7:145.
WoS	The Etiology, Risk Factors, and Interactions of Enteric Infections and Malnutrition and the Consequences for Child Health and Development Study (MAL-ED): Description of the Tanzanian Site	Mduma, ER; Gratz, J; Patil, C; Matson, K; Dakay, M; Liu, S; Pascal, J; McQuillin, L; Mighay, E; Hinken, E; Ernst, A; Amour, C; Mvungi, R; Bayyo, E; Zakaria, Y; Kivuyo, S; Houpt, ER; Svensen, E	CLINICAL INFECTIOUS DISEASES
PubMed	HIV Risk Behavior Among Methamphetamine Users Entering Substance Abuse Treatment in Cape Town, South Africa.	Meade CS, Lion RR, Cordero DM, Watt MH, Joska JA, Gouse H, Burnhams W.	AIDS Behav. 2016 Oct;20(10):2387-2397. doi: 10.1007/s10461-016-1333-x.
PubMed | WoS	HIV testing behaviors and attitudes among community recruited methamphetamine users in a South African township.	Meade CS, Towe SL, Watt MH, Hobkirk AL, Skinner D, Myers B, Kimani SM, Pieterse D.	AIDS Behav. 2015 Jan;19(1):186-91. doi: 10.1007/s10461-014-0795-y.
PubMed | WoS	Trends, treatment outcomes, and determinants for attrition among adult patients in care at a large tertiary HIV clinic in Nairobi, Kenya: a 2004-2015 retrospective cohort study.	Mecha JO, Kubo EN, Nganga LW, Muiruri PN, Njagi LN, Ilovi S, Ngethe R, Mutisya I, Ngugi EW, Maleche-Obimbo E.	HIV AIDS (Auckl). 2018 Jun 29;10:103-114. doi: 10.2147/HIV.S153185. eCollection 2018.
PubMed | WoS	Trends in clinical characteristics and outcomes of Pre-ART care at a large HIV clinic in Nairobi, Kenya: a retrospective cohort study.	Mecha JO, Kubo EN, Nganga LW, Muiruri PN, Njagi LN, Mutisya IN, Odionyi JJ, Ilovi SC, Wambui M, Githu C, Ngethe R, Obimbo EM, Ngumi ZW.	AIDS Res Ther. 2016 Nov 14;13:38. eCollection 2016.
WoS	Trends, treatment outcomes, and determinants for attrition among adult patients in care at a large tertiary HIV clinic in Nairobi, Kenya: a 2004-2015 retrospective cohort study	Mecha, JO; Kubo, EN; Nganga, LW; Muiruri, PN; Njagi, LN; Ilovi, S; Ngethe, R; Mutisya, I; Ngugi, EW; Maleche-Obimbo, E	HIV AIDS-RESEARCH AND PALLIATIVE CARE
PubMed | WoS	Risk Factors of Tuberculosis Infection Among HIV/AIDS Patients in Burkina Faso	Meda, ZC; Sombie, I; Sanon, OWC; Mare, D; Morisky, DE; Chen, YMA	AIDS RESEARCH AND HUMAN RETROVIRUSES
PubMed | WoS	Stated preferences for anti-malarial drug characteristics in Zomba, a malaria endemic area of Malawi.	Medina-Lara A, Mujica-Mota RE, Kunkwenzu ED, Lalloo DG.	Malar J. 2014 Jul 8;13:259. doi: 10.1186/1475-2875-13-259.
PubMed | WoS	Determinants of the risk of dying of HIV/AIDS in a rural South African community over the period of the decentralised roll-out of antiretroviral therapy: a longitudinal study.	Mee P, Collinson MA, Madhavan S, Kabudula C, G√≥mez-Oliv√© FX, Kahn K, Tollman SM, Hargreaves J, Byass P.	Glob Health Action. 2014 Nov 20;7:24826. doi: 10.3402/gha.v7.24826. eCollection 2014.
WoS	Changing use of traditional healthcare amongst those dying of HIV related disease and TB in rural South Africa from 2003-2011: a retrospective cohort study	Mee, P; Wagner, RG; Gomez-Olive, FX; Kabudula, C; Kahn, K; Madhavan, S; Collinson, M; Byass, P; Tollman, SM	BMC COMPLEMENTARY AND ALTERNATIVE MEDICINE
PubMed	Availability and acceptability of HIV counselling and testing services. A qualitative study comparing clients' experiences of accessing HIV testing at public sector primary health care facilities or non-governmental mobile services in Cape Town, South Africa.	Meehan SA, Leon N, Naidoo P, Jennings K, Burger R, Beyers N.	BMC Public Health. 2015 Sep 2;15:845. doi: 10.1186/s12889-015-2173-8.
PubMed | WoS	Factors associated with use of the female condom in Zimbabwe.	Meekers D, Richter K.	Int Fam Plan Perspect. 2005 Mar;31(1):30-7.
PubMed	Peripheral insulin resistance rather than beta cell dysfunction accounts for geographical differences in impaired fasting blood glucose among sub-Saharan African individuals: findings from the RODAM study.	Meeks KAC, Stronks K, Adeyemo A, Addo J, Bahendeka S, Beune E, Owusu-Dabo E, Danquah I, Galbete C, Henneman P, Klipstein-Grobusch K, Mockenhaupt FP, Osei K, Schulze MB, Spranger J, Smeeth L, Agyemang C.	Diabetologia. 2017 May;60(5):854-864. doi: 10.1007/s00125-017-4216-4. Epub 2017 Jan 31.
PubMed	Noncommunicable Lung Disease in Sub-Saharan Africa. A Community-based Cross-Sectional Study of Adults in Urban Malawi.	Meghji J, Nadeau G, Davis KJ, Wang D, Nyirenda MJ, Gordon SB, Mortimer K.	Am J Respir Crit Care Med. 2016 Jul 1;194(1):67-76. doi: 10.1164/rccm.201509-1807OC.
PubMed | WoS	Prevalence of gestational diabetes mellitus among women attending antenatal care at public health centers in Rwanda.	Meharry PM, Tengera O, Rulisa S, Byambu AK, Nietert PJ, Byiringiro S, Habimana C, Gishoma C, King LR.	Diabetes Res Clin Pract. 2019 May;151:252-259. doi: 10.1016/j.diabres.2019.03.035. Epub 2019 Apr 1.
PubMed | WoS	Risk and protective factors for physical and sexual abuse of children and adolescents in Africa: a review and implications for practice.	Meinck F, Cluver LD, Boyes ME, Mhlongo EL.	Trauma Violence Abuse. 2015 Jan;16(1):81-107. doi: 10.1177/1524838014523336. Epub 2014 Mar 18. Review.
PubMed | WoS	Household illness, poverty and physical and emotional child abuse victimisation: findings from South Africa's first prospective cohort study.	Meinck F, Cluver LD, Boyes ME.	BMC Public Health. 2015 May 1;15:444. doi: 10.1186/s12889-015-1792-4.
WoS	Prevalence and incidence of, and risk factors for, HIV-1 infection among factory workers in Ethiopia, 1997-2001	Mekonnen, Y; Sanders, E; Messele, T; Wolday, D; Dorigo-Zestma, W; Schaap, A; Mekonnen, W; Meless, H; Mihret, W; Fontanet, A; Coutinho, RA; Dukers, NHTM	JOURNAL OF HEALTH POPULATION AND NUTRITION
WoS	Knowledge and Self-Reported Practice of Insulin Injection Device Disposal among Diabetes Patients in Gondar Town, Ethiopia: A Cross-Sectional Study	Mekuria, AB; Gebresillassie, BM; Erku, DA; Haile, KT; Birru, EM	JOURNAL OF DIABETES RESEARCH
PubMed	Pattern of admissions to the medical intensive care unit of Addis Ababa University Teaching Hospital.	Melaku Z, Alemayehu M, Oli K, Tizazu G.	Ethiop Med J. 2006 Jan;44(1):33-42.
PubMed | WoS	Screening for Mental Health Among Young South African Children: The Use of the Strengths and Difficulties Questionnaire (SDQ).	Mellins CA, Xu Q, Nestadt DF, Knox J, Kauchali S, Arpadi S, Kvalsvig J, Shrout PE, Davidson LL.	Glob Soc Welf. 2018 Mar;5(1):29-38. Epub 2018 Jan 29.
PubMed	Comparative Epidemiology of Highly Pathogenic Avian Influenza Virus H5N1 and H5N6 in Vietnamese Live Bird Markets: Spatiotemporal Patterns of Distribution and Risk Factors.	Mellor KC, Meyer A, Elkholly DA, Fourni√© G, Long PT, Inui K, Padungtod P, Gilbert M, Newman SH, Vergne T, Pfeiffer DU, Stevens KB.	Front Vet Sci. 2018 Apr 5;5:51. doi: 10.3389/fvets.2018.00051. eCollection 2018.
PubMed	The Prevalence of Intimate Partner Violence, Associated Risk Factors, and Other Moderating Effects: Findings From the Kenya National Health Demographic Survey.	Memiah P, Ah Mu T, Prevot K, Cook CK, Mwangi MM, Mwangi EW, Owuor K, Biadgilign S.	J Interpers Violence. 2018 Oct 12:886260518804177. doi: 10.1177/0886260518804177. [Epub ahead of print]
WoS	Bounded agency in humanitarian settings: A qualitative study of adherence to antiretroviral therapy among refugees situated in Kenya and Malaysia	Mendelsohn, JB; Rhodes, T; Spiegel, P; Schilperoord, M; Burton, JW; Balasundaram, S; Wong, CT; Ross, DA	SOCIAL SCIENCE & MEDICINE
PubMed | WoS	Non-Uptake of HIV Testing in Children at Risk in Two Urban and Rural Settings in Zambia: A Mixed-Methods Study.	Merten S, Ntalasha H, Musheke M.	PLoS One. 2016 Jun 9;11(6):e0155510. doi: 10.1371/journal.pone.0155510. eCollection 2016.
PubMed | WoS	Drug-resistance patterns of Mycobacterium tuberculosis strains and associated risk factors among multi drug-resistant tuberculosis suspected patients from Ethiopia.	Mesfin EA, Beyene D, Tesfaye A, Admasu A, Addise D, Amare M, Dagne B, Yaregal Z, Tesfaye E, Tessema B.	PLoS One. 2018 Jun 4;13(6):e0197737. doi: 10.1371/journal.pone.0197737. eCollection 2018.
WoS	Delayed consultation among pulmonary tuberculosis patients: a cross sectional study of 10 DOTS districts of Ethiopia	Mesfin, MM; Newell, JN; Walley, JD; Gessessew, A; Madeley, RJ	BMC PUBLIC HEALTH
[truncated: 1,121 more rows]

## Sheet: Possibly Eligible Works
				Inclusion Criteria
[truncated: 225 more rows]

## Sheet: Full Texts
Included Full-Texts								THEMES
[truncated: 139 more rows]

[truncated: 1 more sheets: Included]
